# Supplementary material for: Crystal structure of 2-bromo-3-di­methyl­amino-N,N,N′,N′,4-penta­methyl-4-(tri­methyl­sil­yloxy)pent-2-eneamidinium bromide
Source: Acta Crystallogr E Crystallogr Commun. 2015 Dec 16;71(Pt 12):o1061–2. doi: 10.1107/S205698901502383X (PMC4719979; doi:10.1107/S205698901502383X)
Supplement: Supplementary file 1 [file e-71-o1061-sup1.cif]

##############################################################################
#                                                                            #
# This CIF contains the data in a paper accepted for publication in          #
# Acta Crystallographica Section E. It conforms to the requirements of       #
# Notes for Authors for Acta Crystallographica Section E, and has been       #
# peer reviewed under the auspices of the IUCr Commission on Journals.       #
#                                                                            #
# Full details of the Crystallographic Information File format               #
# are given in the paper "The Crystallographic Information File (CIF):       #
# a New Standard Archive File for Crystallography" by S. R. Hall, F. H.      #
# Allen and I. D. Brown [Acta Cryst. (1991), A47, 655-685].                  #
#                                                                            #
# The current version of the core CIF dictionary is obtainable from          #
# ftp://ftp.iucr.org/pub/cif_core.dic.                                       #
#                                                                            #
# Software is freely available for graphical display of the structure(s)     #
# in this CIF. For information consult the CIF software page                 #
# http://www.iucr.org/resources/cif/software.                                #
#                                                                            #
# This file may be used for bona fide research purposes within the           #
# scientific community so long as proper attribution is given to the journal # 
# article from which it was obtained.                                        #
#                                                                            #
##############################################################################
data_I
_database_code_depnum_ccdc_archive 'CCDC 1441961'
_audit_creation_method     'SHELXL-2014/7'
_chemical_name_systematic
;\
2-Bromo-3-dimethylamino-<i>N</i>,<i>N</i>,<i>N</i>',<i>N</i>',4-\
pentamethyl-4-(trimethylsilyloxy)pent-2-eneamidinium bromide
;
_chemical_name_common     ?
_chemical_formula_moiety     'C15 H33 Br N3 O Si +, Br -'
_chemical_formula_sum     'C15 H33 Br2 N3 O Si'
_chemical_formula_iupac     'C15 H33 Br N3 O Si +, Br -'
_chemical_formula_weight     459.33
_chemical_melting_point     ?
_shelx_space_group_comment
;
The symmetry employed for this shelxl refinement is uniquely defined
by the following loop, which should always be used as a source of
symmetry information in preference to the above space-group names.
They are only intended as comments.
;
_space_group_crystal_system     orthorhombic
_space_group_name_H-M_alt     'P b c a'
_space_group_name_Hall     '-P 2ac 2ab'
loop_
    _symmetry_equiv_pos_as_xyz
    'x,y,z'
    '1/2-x,-y,1/2+z'
    '1/2+x,1/2-y,-z'
    '-x,1/2+y,1/2-z'
    '-x,-y,-z'
    '1/2+x,y,1/2-z'
    '1/2-x,1/2+y,z'
    'x,1/2-y,1/2+z'
_cell_length_a     13.3524(5)
_cell_length_b     11.3802(3)
_cell_length_c     27.4261(14)
_cell_angle_alpha     90
_cell_angle_beta     90
_cell_angle_gamma     90
_cell_volume     4167.5(3)
_cell_formula_units_Z     8
_cell_measurement_reflns_used     32287
_cell_measurement_theta_min     1.49
_cell_measurement_theta_max     28.26
_cell_measurement_temperature     100(2)
_exptl_crystal_description     block
_exptl_crystal_colour     yellow
_exptl_crystal_size_max     0.45
_exptl_crystal_size_mid     0.30
_exptl_crystal_size_min     0.15
_exptl_crystal_density_diffrn     1.464
_exptl_crystal_density_meas     ?
_exptl_crystal_density_method     'not measured'
_exptl_crystal_F_000     1888
_exptl_absorpt_coefficient_mu     3.953
_exptl_absorpt_correction_type     multi-scan
_exptl_absorpt_process_details
;
(Blessing, 1995)
;
_shelx_estimated_absorpt_T_min     ?
_shelx_estimated_absorpt_T_max     ?
_exptl_absorpt_correction_T_min     0.285
_exptl_absorpt_correction_T_max     0.530
_exptl_special_details     ?
_diffrn_ambient_temperature     100(2)
_diffrn_radiation_type     MoK\a
_diffrn_radiation_wavelength     0.71073
_diffrn_radiation_monochromator     Triumph
_diffrn_measurement_device_type     'Bruker Kappa APEXII DUO'
_diffrn_measurement_method     '\f scans, and \w scans'
_diffrn_detector_area_resol_mean     ?
_diffrn_reflns_number     32287
_diffrn_reflns_av_R_equivalents     0.0951
_diffrn_reflns_theta_min     1.485
_diffrn_reflns_theta_max     28.263
_diffrn_reflns_theta_full     25.242
_diffrn_measured_fraction_theta_max     0.999
_diffrn_measured_fraction_theta_full     1.000
_diffrn_reflns_limit_h_min     -17
_diffrn_reflns_limit_h_max     10
_diffrn_reflns_limit_k_min     -15
_diffrn_reflns_limit_k_max     15
_diffrn_reflns_limit_l_min     -36
_diffrn_reflns_limit_l_max     36
_diffrn_standards_number     0
_diffrn_standards_interval_count     0
_diffrn_standards_interval_time     ?
_diffrn_standards_decay_%     0
_refine_special_details
;
 Refinement of F^2^ against ALL reflections.  The weighted R-factor wR and
 goodness of fit S are based on F^2^, conventional R-factors R are based
 on F, with F set to zero for negative F^2^. The threshold expression of
 F^2^ > 2sigma(F^2^) is used only for calculating R-factors(gt) etc. and is
 not relevant to the choice of reflections for refinement.  R-factors based
 on F^2^ are statistically about twice as large as those based on F, and R-
 factors based on ALL data will be even larger.
;
_reflns_number_total     5164
_reflns_number_gt     3394
_reflns_threshold_expression     >2sigma(I)
_refine_ls_structure_factor_coef     Fsqd
_refine_ls_matrix_type     full
_refine_ls_R_factor_all     0.1058
_refine_ls_R_factor_gt     0.0607
_refine_ls_wR_factor_gt     0.0901
_refine_ls_wR_factor_ref     0.0988
_refine_ls_goodness_of_fit_ref     1.174
_refine_ls_restrained_S_all     1.174
_refine_ls_number_reflns     5164
_refine_ls_number_parameters     210
_refine_ls_number_restraints     0
_refine_ls_hydrogen_treatment     constr
_refine_ls_weighting_scheme     calc
_refine_ls_weighting_details
                          'w=1/[\s^2^(Fo^2^)+19.9082P] where P=(Fo^2^+2Fc^2^)/3'
_atom_sites_solution_hydrogens     geom
_atom_sites_solution_primary     direct
_atom_sites_solution_secondary     difmap
_refine_ls_shift/su_max     0.000
_refine_ls_shift/su_mean     0.000
_refine_diff_density_max     1.097
_refine_diff_density_min     -1.878
_refine_ls_extinction_method     none
loop_
    _atom_type_symbol
    _atom_type_description
    _atom_type_scat_dispersion_real
    _atom_type_scat_dispersion_imag
    _atom_type_scat_source
    C C 0.0033 0.0016 'International Tables Vol C Tables 4.2.6.8 and 6.1.1.4'
    H H 0.0000 0.0000 'International Tables Vol C Tables 4.2.6.8 and 6.1.1.4'
    N N 0.0061 0.0033 'International Tables Vol C Tables 4.2.6.8 and 6.1.1.4'
    O O 0.0106 0.0060 'International Tables Vol C Tables 4.2.6.8 and 6.1.1.4'
    Br Br -0.2901 2.4595 'International Tables Vol C Tables 4.2.6.8 and 6.1.1.4'
    Si Si 0.0817 0.0704 'International Tables Vol C Tables 4.2.6.8 and 6.1.1.4'
_computing_data_collection
;
APEX2 (Bruker, 2008)
;
_computing_cell_refinement
;
SAINT (Bruker, 2008)
;
_computing_data_reduction
;
SAINT (Bruker, 2008)
;
_computing_structure_solution
;
SHELXS97 (Sheldrick, 2008)
;
_computing_structure_refinement
;
SHELXL2014 (Sheldrick, 2015)
;
_computing_molecular_graphics
;
DIAMOND (Brandenburg & Putz, 2005)
;
_computing_publication_material
;
SHELXL2014 (Sheldrick, 2015)
;
loop_
    _atom_site_type_symbol
    _atom_site_label
    _atom_site_fract_x
    _atom_site_fract_y
    _atom_site_fract_z
    _atom_site_U_iso_or_equiv
    _atom_site_adp_type
    _atom_site_calc_flag
    _atom_site_occupancy
    _atom_site_disorder_assembly
    _atom_site_disorder_group
    Br Br1 0.54519(4) 0.73694(4) 0.13843(2) 0.01487(12) Uani d 1 . .
    Br Br2 0.45103(4) 0.23306(5) 0.24383(2) 0.01507(12) Uani d 1 . .
    N N1 0.5406(3) 0.3518(3) 0.13946(16) 0.0147(9) Uani d 1 . .
    C C1 0.4511(4) 0.4276(4) 0.1374(2) 0.0213(12) Uani d 1 . .
    H H1A 0.3938 0.3816 0.1258 0.032 Uiso calc 1 . .
    H H1B 0.4633 0.4930 0.1149 0.032 Uiso calc 1 . .
    H H1C 0.4367 0.4585 0.1700 0.032 Uiso calc 1 . .
    C C2 0.6368(4) 0.4157(5) 0.1374(2) 0.0226(13) Uani d 1 . .
    H H2A 0.6879 0.3714 0.1553 0.034 Uiso calc 1 . .
    H H2B 0.6287 0.4935 0.1521 0.034 Uiso calc 1 . .
    H H2C 0.6576 0.4244 0.1033 0.034 Uiso calc 1 . .
    N N2 0.6052(3) 0.1612(4) 0.14393(15) 0.0125(9) Uani d 1 . .
    C C3 0.6869(4) 0.1740(5) 0.1081(2) 0.0183(12) Uani d 1 . .
    H H3A 0.6711 0.2385 0.0857 0.027 Uiso calc 1 . .
    H H3B 0.6942 0.1008 0.0896 0.027 Uiso calc 1 . .
    H H3C 0.7496 0.1914 0.1252 0.027 Uiso calc 1 . .
    C C4 0.6060(4) 0.0462(5) 0.1683(2) 0.0194(12) Uani d 1 . .
    H H4A 0.5545 0.0448 0.1938 0.029 Uiso calc 1 . .
    H H4B 0.6719 0.0328 0.1831 0.029 Uiso calc 1 . .
    H H4C 0.5922 -0.0157 0.1444 0.029 Uiso calc 1 . .
    C C5 0.5318(3) 0.2392(4) 0.15005(16) 0.0109(10) Uani d 1 . .
    C C6 0.4400(4) 0.1967(4) 0.17545(17) 0.0113(10) Uani d 1 . .
    C C7 0.3621(3) 0.1384(4) 0.15758(18) 0.0090(10) Uani d 1 . .
    N N3 0.2856(3) 0.0847(4) 0.18667(15) 0.0135(10) Uani d 1 . .
    C C8 0.2094(4) 0.1616(5) 0.2075(2) 0.0202(13) Uani d 1 . .
    H H8A 0.2364 0.2005 0.2365 0.030 Uiso calc 1 . .
    H H8B 0.1506 0.1149 0.2166 0.030 Uiso calc 1 . .
    H H8C 0.1900 0.2209 0.1834 0.030 Uiso calc 1 . .
    C C9 0.3192(4) -0.0079(5) 0.2199(2) 0.0206(13) Uani d 1 . .
    H H9A 0.3710 -0.0551 0.2039 0.031 Uiso calc 1 . .
    H H9B 0.2623 -0.0583 0.2284 0.031 Uiso calc 1 . .
    H H9C 0.3466 0.0277 0.2496 0.031 Uiso calc 1 . .
    C C10 0.3455(4) 0.1153(4) 0.10276(18) 0.0087(10) Uani d 1 . .
    C C11 0.3601(4) -0.0161(4) 0.09338(19) 0.0145(11) Uani d 1 . .
    H H11A 0.3426 -0.0341 0.0595 0.022 Uiso calc 1 . .
    H H11B 0.3168 -0.0612 0.1154 0.022 Uiso calc 1 . .
    H H11C 0.4302 -0.0372 0.0993 0.022 Uiso calc 1 . .
    C C12 0.2409(3) 0.1539(4) 0.08853(18) 0.0112(10) Uani d 1 . .
    H H12A 0.2334 0.2383 0.0947 0.017 Uiso calc 1 . .
    H H12B 0.1916 0.1103 0.1078 0.017 Uiso calc 1 . .
    H H12C 0.2301 0.1381 0.0538 0.017 Uiso calc 1 . .
    O O1 0.4196(2) 0.1804(3) 0.07547(12) 0.0096(7) Uani d 1 . .
    Si Si1 0.41809(10) 0.21877(12) 0.01674(5) 0.0103(3) Uani d 1 . .
    C C13 0.3405(4) 0.3517(5) 0.0054(2) 0.0169(12) Uani d 1 . .
    H H13A 0.2698 0.3332 0.0113 0.025 Uiso calc 1 . .
    H H13B 0.3491 0.3772 -0.0285 0.025 Uiso calc 1 . .
    H H13C 0.3616 0.4149 0.0274 0.025 Uiso calc 1 . .
    C C14 0.3757(4) 0.0988(5) -0.02454(19) 0.0170(12) Uani d 1 . .
    H H14A 0.4182 0.0295 -0.0198 0.025 Uiso calc 1 . .
    H H14B 0.3804 0.1251 -0.0585 0.025 Uiso calc 1 . .
    H H14C 0.3060 0.0785 -0.0170 0.025 Uiso calc 1 . .
    C C15 0.5486(4) 0.2599(5) 0.00131(18) 0.0196(11) Uani d 1 . .
    H H15A 0.5687 0.3283 0.0207 0.029 Uiso calc 1 . .
    H H15B 0.5529 0.2791 -0.0335 0.029 Uiso calc 1 . .
    H H15C 0.5934 0.1939 0.0086 0.029 Uiso calc 1 . .
loop_
    _atom_site_aniso_label
    _atom_site_aniso_U_11
    _atom_site_aniso_U_22
    _atom_site_aniso_U_33
    _atom_site_aniso_U_12
    _atom_site_aniso_U_13
    _atom_site_aniso_U_23
    Br1 0.0172(2) 0.0146(3) 0.0128(3) -0.0002(2) 0.0014(2) 0.0024(2)
    Br2 0.0157(2) 0.0198(3) 0.0097(2) 0.0007(2) -0.0020(2) -0.0043(2)
    N1 0.010(2) 0.015(2) 0.019(2) -0.0006(18) -0.003(2) -0.0009(18)
    C1 0.017(3) 0.014(3) 0.033(3) 0.006(2) -0.003(3) -0.002(2)
    C2 0.013(3) 0.018(3) 0.036(4) -0.009(2) -0.004(3) -0.003(3)
    N2 0.009(2) 0.013(2) 0.015(2) 0.0023(16) -0.0033(18) -0.0027(18)
    C3 0.011(3) 0.024(3) 0.020(3) 0.002(2) 0.002(2) -0.009(3)
    C4 0.017(3) 0.014(3) 0.027(3) 0.005(2) -0.002(2) -0.003(2)
    C5 0.011(2) 0.013(2) 0.009(2) -0.002(2) -0.0038(18) -0.0037(19)
    C6 0.017(3) 0.012(2) 0.005(2) 0.001(2) 0.002(2) -0.0028(19)
    C7 0.009(2) 0.008(2) 0.011(3) 0.0018(18) 0.000(2) -0.0007(19)
    N3 0.011(2) 0.017(2) 0.013(2) -0.0023(17) 0.0040(17) 0.0027(18)
    C8 0.014(3) 0.029(3) 0.017(3) 0.001(2) 0.008(2) -0.004(2)
    C9 0.026(3) 0.017(3) 0.019(3) -0.001(2) 0.005(2) 0.005(2)
    C10 0.011(2) 0.004(2) 0.011(3) -0.0030(18) -0.002(2) 0.000(2)
    C11 0.018(3) 0.013(3) 0.013(3) -0.001(2) -0.001(2) -0.004(2)
    C12 0.009(2) 0.013(3) 0.012(3) -0.0002(19) 0.000(2) 0.001(2)
    O1 0.0090(16) 0.0135(18) 0.0064(17) -0.0018(13) 0.0008(14) -0.0002(14)
    Si1 0.0086(6) 0.0130(7) 0.0091(7) -0.0004(5) -0.0014(5) 0.0002(6)
    C13 0.016(3) 0.018(3) 0.016(3) -0.001(2) -0.002(2) 0.005(2)
    C14 0.020(3) 0.022(3) 0.010(3) -0.001(2) 0.001(2) 0.000(2)
    C15 0.015(2) 0.028(3) 0.016(3) -0.004(3) 0.002(2) 0.003(2)
_geom_special_details
;
 All esds (except the esd in the dihedral angle between two l.s. planes)
 are estimated using the full covariance matrix.  The cell esds are taken
 into account individually in the estimation of esds in distances, angles
 and torsion angles; correlations between esds in cell parameters are only
 used when they are defined by crystal symmetry.  An approximate (isotropic)
 treatment of cell esds is used for estimating esds involving l.s. planes.
;
loop_
    _geom_bond_atom_site_label_1
    _geom_bond_atom_site_label_2
    _geom_bond_site_symmetry_2
    _geom_bond_distance
    _geom_bond_publ_flag
    Br2 C6 . 1.926(5) ?
    N1 C5 . 1.319(6) ?
    N1 C1 . 1.475(6) ?
    N1 C2 . 1.476(6) ?
    C1 H1A . 0.9800 ?
    C1 H1B . 0.9800 ?
    C1 H1C . 0.9800 ?
    C2 H2A . 0.9800 ?
    C2 H2B . 0.9800 ?
    C2 H2C . 0.9800 ?
    N2 C5 . 1.333(6) ?
    N2 C4 . 1.470(6) ?
    N2 C3 . 1.475(6) ?
    C3 H3A . 0.9800 ?
    C3 H3B . 0.9800 ?
    C3 H3C . 0.9800 ?
    C4 H4A . 0.9800 ?
    C4 H4B . 0.9800 ?
    C4 H4C . 0.9800 ?
    C5 C6 . 1.491(7) ?
    C6 C7 . 1.327(7) ?
    C7 N3 . 1.433(6) ?
    C7 C10 . 1.542(7) ?
    N3 C8 . 1.458(6) ?
    N3 C9 . 1.464(6) ?
    C8 H8A . 0.9800 ?
    C8 H8B . 0.9800 ?
    C8 H8C . 0.9800 ?
    C9 H9A . 0.9800 ?
    C9 H9B . 0.9800 ?
    C9 H9C . 0.9800 ?
    C10 O1 . 1.445(6) ?
    C10 C12 . 1.515(7) ?
    C10 C11 . 1.530(6) ?
    C11 H11A . 0.9800 ?
    C11 H11B . 0.9800 ?
    C11 H11C . 0.9800 ?
    C12 H12A . 0.9800 ?
    C12 H12B . 0.9800 ?
    C12 H12C . 0.9800 ?
    O1 Si1 . 1.669(3) ?
    Si1 C15 . 1.854(5) ?
    Si1 C13 . 1.860(5) ?
    Si1 C14 . 1.862(5) ?
    C13 H13A . 0.9800 ?
    C13 H13B . 0.9800 ?
    C13 H13C . 0.9800 ?
    C14 H14A . 0.9800 ?
    C14 H14B . 0.9800 ?
    C14 H14C . 0.9800 ?
    C15 H15A . 0.9800 ?
    C15 H15B . 0.9800 ?
    C15 H15C . 0.9800 ?
loop_
    _geom_angle_atom_site_label_1
    _geom_angle_atom_site_label_2
    _geom_angle_atom_site_label_3
    _geom_angle_site_symmetry_1
    _geom_angle_site_symmetry_3
    _geom_angle
    _geom_angle_publ_flag
    C5 N1 C1 . . 120.3(4) ?
    C5 N1 C2 . . 124.4(4) ?
    C1 N1 C2 . . 114.6(4) ?
    N1 C1 H1A . . 109.5 ?
    N1 C1 H1B . . 109.5 ?
    H1A C1 H1B . . 109.5 ?
    N1 C1 H1C . . 109.5 ?
    H1A C1 H1C . . 109.5 ?
    H1B C1 H1C . . 109.5 ?
    N1 C2 H2A . . 109.5 ?
    N1 C2 H2B . . 109.5 ?
    H2A C2 H2B . . 109.5 ?
    N1 C2 H2C . . 109.5 ?
    H2A C2 H2C . . 109.5 ?
    H2B C2 H2C . . 109.5 ?
    C5 N2 C4 . . 122.8(4) ?
    C5 N2 C3 . . 124.1(4) ?
    C4 N2 C3 . . 112.7(4) ?
    N2 C3 H3A . . 109.5 ?
    N2 C3 H3B . . 109.5 ?
    H3A C3 H3B . . 109.5 ?
    N2 C3 H3C . . 109.5 ?
    H3A C3 H3C . . 109.5 ?
    H3B C3 H3C . . 109.5 ?
    N2 C4 H4A . . 109.5 ?
    N2 C4 H4B . . 109.5 ?
    H4A C4 H4B . . 109.5 ?
    N2 C4 H4C . . 109.5 ?
    H4A C4 H4C . . 109.5 ?
    H4B C4 H4C . . 109.5 ?
    N1 C5 N2 . . 123.6(4) ?
    N1 C5 C6 . . 119.4(4) ?
    N2 C5 C6 . . 116.6(4) ?
    C7 C6 C5 . . 129.3(4) ?
    C7 C6 Br2 . . 121.8(4) ?
    C5 C6 Br2 . . 108.8(3) ?
    C6 C7 N3 . . 124.5(5) ?
    C6 C7 C10 . . 123.9(4) ?
    N3 C7 C10 . . 111.6(4) ?
    C7 N3 C8 . . 117.4(4) ?
    C7 N3 C9 . . 115.8(4) ?
    C8 N3 C9 . . 113.7(4) ?
    N3 C8 H8A . . 109.5 ?
    N3 C8 H8B . . 109.5 ?
    H8A C8 H8B . . 109.5 ?
    N3 C8 H8C . . 109.5 ?
    H8A C8 H8C . . 109.5 ?
    H8B C8 H8C . . 109.5 ?
    N3 C9 H9A . . 109.5 ?
    N3 C9 H9B . . 109.5 ?
    H9A C9 H9B . . 109.5 ?
    N3 C9 H9C . . 109.5 ?
    H9A C9 H9C . . 109.5 ?
    H9B C9 H9C . . 109.5 ?
    O1 C10 C12 . . 110.4(4) ?
    O1 C10 C11 . . 109.1(4) ?
    C12 C10 C11 . . 110.9(4) ?
    O1 C10 C7 . . 108.6(4) ?
    C12 C10 C7 . . 109.5(4) ?
    C11 C10 C7 . . 108.2(4) ?
    C10 C11 H11A . . 109.5 ?
    C10 C11 H11B . . 109.5 ?
    H11A C11 H11B . . 109.5 ?
    C10 C11 H11C . . 109.5 ?
    H11A C11 H11C . . 109.5 ?
    H11B C11 H11C . . 109.5 ?
    C10 C12 H12A . . 109.5 ?
    C10 C12 H12B . . 109.5 ?
    H12A C12 H12B . . 109.5 ?
    C10 C12 H12C . . 109.5 ?
    H12A C12 H12C . . 109.5 ?
    H12B C12 H12C . . 109.5 ?
    C10 O1 Si1 . . 128.7(3) ?
    O1 Si1 C15 . . 106.0(2) ?
    O1 Si1 C13 . . 112.4(2) ?
    C15 Si1 C13 . . 106.3(2) ?
    O1 Si1 C14 . . 113.5(2) ?
    C15 Si1 C14 . . 109.4(2) ?
    C13 Si1 C14 . . 109.0(2) ?
    Si1 C13 H13A . . 109.5 ?
    Si1 C13 H13B . . 109.5 ?
    H13A C13 H13B . . 109.5 ?
    Si1 C13 H13C . . 109.5 ?
    H13A C13 H13C . . 109.5 ?
    H13B C13 H13C . . 109.5 ?
    Si1 C14 H14A . . 109.5 ?
    Si1 C14 H14B . . 109.5 ?
    H14A C14 H14B . . 109.5 ?
    Si1 C14 H14C . . 109.5 ?
    H14A C14 H14C . . 109.5 ?
    H14B C14 H14C . . 109.5 ?
    Si1 C15 H15A . . 109.5 ?
    Si1 C15 H15B . . 109.5 ?
    H15A C15 H15B . . 109.5 ?
    Si1 C15 H15C . . 109.5 ?
    H15A C15 H15C . . 109.5 ?
    H15B C15 H15C . . 109.5 ?
loop_
    _geom_torsion_atom_site_label_1
    _geom_torsion_atom_site_label_2
    _geom_torsion_atom_site_label_3
    _geom_torsion_atom_site_label_4
    _geom_torsion_site_symmetry_1
    _geom_torsion_site_symmetry_2
    _geom_torsion_site_symmetry_3
    _geom_torsion_site_symmetry_4
    _geom_torsion
    _geom_torsion_publ_flag
    C1 N1 C5 N2 . . . . 167.2(5) ?
    C2 N1 C5 N2 . . . . -23.8(8) ?
    C1 N1 C5 C6 . . . . -20.1(7) ?
    C2 N1 C5 C6 . . . . 148.9(5) ?
    C4 N2 C5 N1 . . . . 161.7(5) ?
    C3 N2 C5 N1 . . . . -25.9(7) ?
    C4 N2 C5 C6 . . . . -11.3(7) ?
    C3 N2 C5 C6 . . . . 161.1(4) ?
    N1 C5 C6 C7 . . . . 104.0(6) ?
    N2 C5 C6 C7 . . . . -82.7(6) ?
    N1 C5 C6 Br2 . . . . -78.9(5) ?
    N2 C5 C6 Br2 . . . . 94.4(4) ?
    C5 C6 C7 N3 . . . . 169.1(5) ?
    Br2 C6 C7 N3 . . . . -7.7(7) ?
    C5 C6 C7 C10 . . . . -8.1(8) ?
    Br2 C6 C7 C10 . . . . 175.1(3) ?
    C6 C7 N3 C8 . . . . 77.4(6) ?
    C10 C7 N3 C8 . . . . -105.1(5) ?
    C6 C7 N3 C9 . . . . -61.4(6) ?
    C10 C7 N3 C9 . . . . 116.1(5) ?
    C6 C7 C10 O1 . . . . -7.7(6) ?
    N3 C7 C10 O1 . . . . 174.8(4) ?
    C6 C7 C10 C12 . . . . -128.4(5) ?
    N3 C7 C10 C12 . . . . 54.1(5) ?
    C6 C7 C10 C11 . . . . 110.6(5) ?
    N3 C7 C10 C11 . . . . -66.9(5) ?
    C12 C10 O1 Si1 . . . . -40.7(5) ?
    C11 C10 O1 Si1 . . . . 81.4(5) ?
    C7 C10 O1 Si1 . . . . -160.9(3) ?
    C10 O1 Si1 C15 . . . . -163.6(4) ?
    C10 O1 Si1 C13 . . . . 80.7(4) ?
    C10 O1 Si1 C14 . . . . -43.5(4) ?
loop_
    _geom_hbond_atom_site_label_D
    _geom_hbond_atom_site_label_H
    _geom_hbond_atom_site_label_A
    _geom_hbond_site_symmetry_A
    _geom_hbond_distance_DH
    _geom_hbond_distance_HA
    _geom_hbond_distance_DA
    _geom_hbond_angle_DHA
    _geom_hbond_publ_flag
    C3 H3C Br1 7_645 0.98 2.81 3.742(3) 159 y
    C14 H14B Br1 5_665 0.98 2.87 3.790(3) 156 y
_shelx_hkl_file
;
   0   1   0   -1.05    0.19
   0  -1   0   -0.69    0.19
   0   2   0  982.97   31.76
   0   2   0  968.07   31.75
   0  -2   0  998.05   31.76
   0  -2   0 1000.00   31.76
   0  -3   0   -0.06    0.48
   0  -3   0    0.02    0.46
   0   3   0    0.60    0.50
   0   3   0   -0.44    0.46
   0  -4   0  306.99   10.33
   0   4   0  307.39   10.32
   0  -4   0  315.47   10.32
   0   4   0  302.74   10.31
   0  -5   0    0.50    0.68
   0  -5   0    0.16    0.71
   0   5   0    0.43    0.68
   0   6   0  168.42    6.05
   0  -6   0  162.24    6.06
   0  -7   0   -1.07    0.89
   0   7   0    0.11    0.89
   0  -8   0  125.91    5.03
   0   8   0  118.41    4.85
   0   9   0   -0.11    1.22
   0  -9   0   -1.73    1.22
   0 -10   0   60.08    3.50
   0  10   0   58.10    3.40
   0  11   0   -1.47    1.51
   0 -11   0    1.09    1.61
   0 -12   0   35.33    3.02
   0  12   0   31.70    2.86
   0  13   0    0.88    2.39
   0 -13   0    0.52    1.95
   0 -14   0   -1.07    2.12
  -1   0   0   -0.16    0.13
   1   1   0   -0.67    0.17
   1   1   0   -0.57    0.16
   1  -1   0   -0.22    0.21
  -1   1   0   -0.35    0.21
  -1  -1   0   -0.43    0.17
   1  -1   0   -0.32    0.21
  -1  -1   0   -0.93    0.20
   1   2   0   -0.08    0.34
  -1  -2   0   -0.45    0.33
   1  -2   0   -0.32    0.37
   1  -2   0   -0.16    0.35
  -1   2   0    0.32    0.38
   1   2   0   -0.51    0.40
  -1  -2   0   -0.85    0.12
  -1   2   0   -0.59    0.37
   1   3   0   -0.66    0.44
  -1  -3   0   -0.34    0.55
   1  -3   0   -0.28    0.50
  -1   3   0    0.30    0.50
  -1  -3   0    0.63    0.49
   1  -3   0   -0.03    0.48
  -1   3   0   -1.24    0.46
   1   3   0   -0.21    0.46
   1  -4   0   -0.95    0.54
  -1  -4   0   -0.09    0.55
  -1  -4   0   -0.06    0.58
  -1   4   0   -0.60    0.56
   1   4   0   -0.16    0.57
   1   4   0    0.28    0.58
  -1   4   0    0.20    0.61
   1  -4   0   -0.66    0.59
  -1   5   0    0.79    0.70
  -1  -5   0    1.17    0.52
   1  -5   0    1.19    0.77
   1   5   0    1.44    0.72
  -1  -5   0    0.44    0.71
  -1  -6   0    0.40    0.82
   1  -6   0    0.44    0.86
  -1   6   0   -0.57    0.80
   1   6   0    1.12    0.82
   1  -7   0   -0.06    0.95
  -1   7   0   -1.05    0.91
   1   7   0   -0.54    0.88
  -1  -7   0    1.35    0.97
  -1  -8   0    0.60    1.11
   1  -8   0    1.04    0.82
   1   8   0    2.97    1.17
  -1   8   0    1.40    1.12
  -1   9   0   -1.32    1.23
   1  -9   0    0.30    1.29
   1   9   0   -0.01    1.23
  -1  -9   0   -0.59    1.21
  -1  10   0    2.83    1.47
   1  10   0   -0.90    1.36
   1 -10   0    0.38    1.43
  -1 -10   0   -0.25    1.40
  -1 -11   0   -1.83    1.54
   1  11   0    1.92    1.62
   1 -11   0    2.97    1.70
  -1  11   0   -0.37    1.59
  -1 -12   0    0.91    1.78
   1 -12   0    1.03    1.80
  -1  12   0    0.34    1.76
   1  12   0    1.02    1.76
   1 -13   0    1.67    2.07
  -1 -13   0    1.95    1.99
  -1  13   0    2.25    2.03
   1  13   0    1.30    1.96
   1  14   0   -0.13    2.12
  -1 -14   0   -2.71    2.60
   1 -14   0   -1.46    2.09
  -2   0   0  431.71   14.23
   2  -1   0  348.56   10.97
  -2   1   0  339.50   10.98
   2  -1   0  332.04   10.97
  -2   1   0  350.04   10.98
   2   1   0  310.49   11.23
  -2  -1   0  350.04   10.94
  -2  -1   0  341.55   10.94
   2   1   0  341.11   10.93
  -2  -2   0  723.56   23.90
   2   2   0  755.35   23.90
   2  -2   0  753.16   23.94
   2   2   0  734.11   23.89
  -2  -2   0  754.05   23.91
  -2   2   0  740.87   23.94
   2  -2   0  733.71   23.94
   2   3   0  169.19    5.75
  -2   3   0  172.96    5.81
   2   3   0  168.52    5.74
   2  -3   0  163.28    5.79
   2  -3   0  171.32    5.79
  -2  -3   0  171.14    5.77
  -2  -4   0  527.19   17.26
  -2   4   0  541.18   17.32
   2  -4   0  513.08   17.28
   2   4   0  524.26   17.26
  -2   4   0  540.03   17.32
   2  -4   0  515.42   17.30
  -2  -5   0   62.07    2.60
  -2   5   0   60.27    2.54
   2  -5   0   55.21    2.62
  -2  -5   0   62.22    2.58
  -2   5   0   57.32    2.62
   2   5   0   60.80    2.63
  -2  -6   0  211.45    7.76
  -2   6   0  220.78    7.77
   2  -6   0  226.78    7.83
  -2  -6   0  222.43    7.76
   2   6   0  219.88    7.74
   2   7   0  108.07    4.31
  -2  -7   0  101.42    4.32
   2  -7   0  103.00    4.36
  -2   7   0  113.37    4.41
  -2  -8   0   71.11    3.36
   2  -8   0   71.33    3.43
  -2   8   0   67.32    3.19
   2   8   0   62.60    3.23
  -2   9   0    6.77    1.52
   2   9   0    8.94    1.52
  -2  -9   0    3.17    1.32
   2  -9   0    8.05    1.57
  -2 -10   0   36.27    2.69
   2 -10   0   37.48    2.74
   2  10   0   37.43    2.75
  -2  10   0   35.58    2.72
  -2 -11   0    0.26    1.60
  -2  11   0   -0.90    1.59
   2 -11   0    2.21    1.68
   2  11   0    0.76    1.54
  -2  12   0    4.72    1.97
  -2 -12   0    7.26    2.02
   2  12   0    7.42    1.95
   2 -12   0    8.74    2.12
   2 -13   0   -0.11    1.96
  -2 -13   0    8.09    2.60
  -2  13   0    2.45    2.06
   2  13   0    8.10    2.50
   2 -14   0    7.57    2.45
  -3   0   0   -0.16    0.11
   3   0   0    0.42    0.48
  -3   0   0    0.15    0.14
  -3   0   0   -0.59    0.45
  -3  -1   0    0.13    0.18
   3  -1   0   -0.18    0.24
   3  -1   0    0.19    0.23
   3   1   0   -0.39    0.46
  -3   1   0   -0.19    0.26
  -3  -1   0   -0.06    0.19
  -3   1   0   -0.44    0.46
  -3  -1   0   -0.37    0.48
  -3   1   0   -0.21    0.26
   3   1   0    0.11    0.17
   3   1   0   -0.35    0.15
  -3  -2   0    0.39    0.35
  -3  -2   0    0.30    0.32
   3   2   0   -0.35    0.29
   3  -2   0   -0.27    0.32
  -3   2   0   -0.07    0.35
  -3  -2   0    0.31    0.51
  -3   2   0   -0.10    0.36
   3  -2   0    0.20    0.43
  -3   3   0   -0.34    0.47
   3  -3   0    0.18    0.46
  -3  -3   0    0.73    0.54
   3   3   0   -0.21    0.37
   3  -3   0   -0.29    0.46
   3   3   0   -0.40    0.36
  -3  -3   0    0.79    0.48
   3   4   0    0.56    0.52
  -3   4   0    0.25    0.62
  -3  -4   0   -0.37    0.50
   3  -4   0    0.10    0.60
   3  -5   0    0.77    0.88
   3   5   0    1.25    0.64
  -3  -5   0   -0.59    0.61
  -3   5   0    0.80    0.73
  -3  -5   0    0.34    0.49
  -3   5   0   -0.48    0.72
  -3  -6   0   -0.03    0.92
   3  -6   0   -0.28    0.85
  -3   6   0   -0.30    0.81
  -3  -6   0    0.23    0.47
   3   6   0    0.59    0.75
  -3   7   0   -0.56    0.94
   3   7   0    0.23    0.86
   3  -7   0   -0.57    0.97
  -3   8   0    0.62    1.17
   3   8   0   -0.92    1.01
   3  -8   0   -0.83    1.10
   3   9   0    1.37    1.23
   3  -9   0   -0.75    1.27
  -3   9   0    2.09    1.36
  -3  -9   0    1.01    1.22
   3 -10   0    0.16    1.45
   3  10   0   -1.03    1.63
  -3 -10   0    2.72    1.48
  -3  10   0    0.54    1.44
   3 -11   0    0.66    1.65
  -3  11   0    0.96    1.67
   3  11   0    1.26    1.54
  -3 -11   0   -0.08    1.56
   3 -12   0    3.22    2.32
  -3  12   0   -0.57    1.80
  -3 -12   0    0.74    1.74
   3  12   0    2.01    1.71
   3 -13   0   -2.08    1.92
  -3 -13   0    1.78    1.94
  -3  13   0   -1.00    2.02
   3 -14   0    0.73    2.26
  -4   0   0    1.59    0.20
  -4   0   0    1.47    0.20
  -4   1   0  575.75   20.75
  -4   1   0  657.17   20.17
  -4  -1   0  609.85   20.76
   4  -1   0  648.50   20.14
  -4   1   0  645.86   20.17
   4  -1   0  615.78   20.14
  -4  -2   0  154.99    5.14
   4   2   0  150.98    5.10
  -4   2   0  154.25    5.23
  -4   2   0  156.03    5.24
  -4  -2   0  162.54    5.56
   4  -2   0  147.15    5.19
  -4  -2   0  150.55    5.13
   4  -2   0  158.18    5.21
  -4  -3   0  489.77   15.75
   4  -3   0  488.62   15.82
  -4  -3   0  459.41   16.18
  -4   3   0  481.67   15.83
   4   3   0  496.38   15.73
   4   4   0   64.89    2.64
   4  -4   0   73.09    2.81
  -4   4   0   69.62    2.81
  -4  -4   0   70.64    2.93
  -4  -4   0   68.03    2.75
  -4  -4   0   69.83    2.69
  -4  -5   0  278.57    9.21
  -4  -5   0  262.68    9.20
   4  -5   0  268.41    9.30
  -4   5   0  266.45    9.29
   4   5   0  274.96    9.18
  -4   6   0   43.04    2.30
  -4  -6   0   41.13    2.14
  -4  -6   0   40.77    2.29
   4   6   0   40.06    2.10
   4  -6   0   43.93    2.30
  -4  -7   0   64.94    2.96
   4   7   0   55.98    2.85
   4  -7   0   64.03    3.08
  -4   7   0   65.07    3.09
   4  -8   0   15.38    1.86
  -4   8   0   14.04    1.68
   4   8   0   13.40    1.50
  -4   9   0   17.89    1.98
  -4  -9   0   19.54    1.88
   4  -9   0   15.47    1.90
   4   9   0   19.85    2.05
  -4  10   0   18.82    2.14
   4 -10   0   19.09    2.15
  -4 -10   0   15.70    1.98
   4  10   0   15.52    1.91
   4 -11   0   10.49    2.34
  -4  11   0   12.94    2.12
   4  11   0   12.90    1.93
  -4 -11   0   11.46    1.94
  -4  12   0    5.71    2.06
  -4 -12   0    7.94    2.03
   4 -12   0    6.57    2.07
  -4  13   0    4.72    2.22
   4 -13   0    8.39    2.32
  -4 -13   0    9.51    2.23
  -4  14   0    5.82    2.41
   4 -14   0   13.07    3.14
  -5   0   0   -0.60    0.65
  -5   0   0   -0.29    0.19
  -5   0   0   -0.23    0.18
   5  -1   0   -0.42    0.26
  -5   1   0    0.30    0.66
  -5  -1   0   -0.01    0.20
  -5  -1   0   -0.28    0.65
  -5   1   0   -0.07    0.27
   5  -1   0   -0.26    0.24
  -5   1   0    0.00    0.27
  -5  -2   0   -1.17    0.63
   5   2   0   -0.50    0.27
   5  -2   0   -0.27    0.43
  -5   2   0   -0.08    0.24
   5  -2   0    0.23    0.43
  -5   2   0   -0.09    0.43
  -5  -2   0   -0.26    0.31
   5   2   0   -0.05    0.24
  -5  -2   0   -0.11    0.32
   5   3   0    0.47    0.37
  -5  -3   0   -0.39    0.42
  -5  -3   0    0.69    0.71
   5  -3   0   -0.90    0.51
  -5   3   0    0.34    0.49
  -5   3   0    0.11    0.59
  -5  -3   0   -0.03    0.42
   5  -4   0    0.34    0.59
  -5  -4   0    0.84    0.49
  -5   4   0    0.24    0.63
  -5  -4   0    0.34    0.76
  -5  -4   0    0.84    0.63
   5   4   0    0.72    0.55
  -5   4   0    0.17    0.60
  -5  -5   0   -0.44    0.59
  -5   5   0    0.27    0.94
  -5  -5   0    0.13    0.78
   5   5   0    0.16    0.56
  -5  -5   0   -0.51    0.99
   5  -5   0    0.57    0.73
  -5   5   0    0.38    0.73
  -5  -6   0    1.67    0.97
   5  -6   0    0.54    0.85
  -5   6   0    0.32    1.10
  -5  -6   0    0.57    0.75
   5   6   0   -1.53    0.79
  -5  -6   0   -1.10    0.88
  -5  -7   0   -0.64    0.88
   5   7   0   -0.09    0.83
  -5  -7   0    0.39    1.07
   5  -7   0    0.61    1.05
   5  -8   0    0.48    1.17
  -5   8   0    1.47    1.46
   5   8   0   -1.04    0.96
   5  -9   0    0.69    1.35
  -5  -9   0    0.11    1.42
  -5   9   0    0.82    1.34
   5   9   0    0.50    1.16
  -5 -10   0   -0.45    1.33
  -5  10   0    1.05    1.49
   5  10   0    1.54    1.36
   5 -10   0    1.38    1.53
   5 -11   0    0.96    1.72
  -5 -11   0    0.68    1.55
  -5  11   0    1.59    1.72
   5 -12   0    1.35    1.87
  -5  12   0   -1.27    1.83
  -5 -12   0    0.74    1.75
  -5 -13   0   -1.64    1.85
  -5  13   0    1.07    2.58
  -5 -14   0   -1.05    2.55
  -6   0   0   74.52    2.51
  -6   0   0   75.89    2.49
  -6   0   0   71.72    3.25
   6  -1   0  205.00    6.99
   6  -1   0  213.12    6.94
  -6  -1   0  218.41    6.97
  -6   1   0  214.13    7.69
  -6  -1   0  220.37    7.74
  -6   1   0  219.08    7.07
  -6   2   0  105.73    3.83
  -6  -2   0  111.04    4.36
   6  -2   0  105.85    3.78
  -6  -2   0  110.98    3.70
  -6   2   0  112.79    3.85
  -6   3   0  221.97    7.37
  -6  -3   0  215.80    7.21
  -6  -3   0  216.24    7.21
  -6   3   0  209.91    7.34
   6   3   0  213.18    7.11
  -6  -3   0  218.32    7.81
   6  -3   0  214.13    7.29
  -6   4   0   31.25    1.71
  -6   4   0   29.18    1.68
  -6  -4   0   32.98    1.62
   6  -4   0   33.62    1.76
   6   4   0   32.64    1.47
  -6  -4   0   29.97    1.55
  -6  -4   0   33.85    2.06
  -6   5   0  336.22   11.55
  -6  -5   0  339.93   11.41
  -6  -5   0  334.31   11.89
   6  -5   0  328.14   11.50
   6   5   0  347.49   11.35
  -6   5   0  330.02   11.53
  -6  -5   0  358.80   11.44
   6  -6   0    5.99    1.08
  -6  -6   0    4.48    1.21
  -6  -6   0    6.35    0.96
   6   6   0    8.48    1.07
  -6  -6   0    6.32    1.14
  -6   6   0    6.00    1.12
  -6  -7   0   77.99    3.48
  -6  -7   0   72.10    3.49
  -6  -7   0   78.59    3.76
   6  -7   0   78.20    3.54
   6   7   0   78.37    3.40
  -6  -8   0    2.88    1.16
  -6   8   0    2.61    1.24
   6   8   0    2.63    1.06
  -6  -8   0    4.48    1.41
   6  -8   0    2.91    1.29
   6   9   0   16.19    1.75
  -6  -9   0   16.77    2.10
  -6   9   0   19.24    2.03
  -6  -9   0   17.67    1.85
   6  -9   0   17.63    2.18
   6 -10   0    0.20    1.50
  -6  10   0   -0.10    1.54
  -6 -10   0   -0.47    1.34
  -6 -10   0   -1.72    1.49
  -6  11   0   22.44    2.76
  -6 -11   0   14.45    2.30
   6 -11   0   19.05    2.38
  -6 -11   0   19.60    2.43
  -6 -12   0    0.82    1.70
  -6 -12   0    1.20    1.90
  -6  12   0   -0.25    1.90
  -6 -13   0    6.67    2.28
  -6  13   0    1.96    2.19
  -6 -13   0    5.86    2.09
  -6 -14   0   -1.22    2.03
  -6 -14   0   -4.90    2.49
  -7   0   0    0.00    0.26
  -7   0   0    0.27    0.22
  -7   0   0    0.39    0.86
  -7  -1   0    0.12    0.27
  -7  -1   0   -0.02    0.84
  -7   1   0   -0.08    0.27
  -7  -1   0    0.03    0.19
  -7   1   0    0.28    0.37
  -7   1   0    0.01    0.86
  -7  -2   0   -0.96    0.81
  -7   2   0    0.36    0.44
  -7  -2   0   -0.31    0.30
  -7   2   0   -0.15    0.51
  -7  -2   0   -0.04    0.23
   7  -2   0   -0.68    0.42
  -7   3   0    0.22    0.61
  -7  -3   0   -0.25    0.87
   7  -3   0    0.32    0.51
  -7  -3   0   -0.03    0.46
  -7  -3   0   -0.15    0.43
  -7   3   0   -0.02    0.61
   7   3   0    0.34    0.28
   7  -4   0   -0.49    0.67
  -7  -4   0    0.20    0.54
  -7   4   0   -0.53    0.61
   7   4   0   -0.08    0.46
  -7   4   0   -1.58    0.75
  -7  -4   0    0.68    0.57
  -7  -4   0    1.32    0.99
  -7  -5   0    0.62    0.76
  -7   5   0    0.73    0.82
   7  -5   0    0.92    0.88
   7   5   0   -0.31    0.58
  -7  -5   0    0.93    1.25
  -7   5   0    0.40    0.95
  -7  -5   0   -0.20    0.70
  -7  -6   0    0.33    0.91
  -7   6   0    1.30    1.17
   7  -6   0    0.68    0.86
  -7  -6   0    0.02    0.86
  -7   6   0    0.36    0.92
   7   6   0   -0.46    0.73
  -7  -6   0   -1.01    1.03
  -7  -7   0    1.78    1.15
  -7  -7   0    1.81    1.27
   7  -7   0    3.11    1.11
   7   7   0    1.01    0.97
   7  -8   0    1.41    1.21
  -7  -8   0    3.31    1.45
  -7  -8   0    0.82    1.08
  -7   8   0    1.35    1.22
  -7  -9   0    1.06    1.22
   7  -9   0   -2.82    1.25
  -7  -9   0    0.94    1.76
  -7   9   0   -0.24    1.39
  -7 -10   0   -0.79    1.64
  -7 -10   0   -0.15    1.92
  -7  10   0   -0.08    1.55
  -7 -11   0    1.84    1.82
  -7 -11   0    0.93    1.55
  -7  11   0    2.52    2.20
  -7 -12   0   -0.85    1.66
  -7 -12   0    0.81    2.46
  -7  12   0    4.34    2.06
  -7 -13   0    0.35    1.86
  -7 -13   0   -3.27    1.98
  -8   0   0  245.60    9.04
  -8   0   0  248.46    8.00
  -8  -1   0   80.67    3.91
  -8   1   0   83.81    2.95
  -8   1   0   84.09    2.94
  -8   1   0   87.91    3.86
  -8   2   0  237.26    8.19
   8  -2   0  240.78    8.08
  -8  -2   0  242.58    9.04
  -8  -2   0  248.82    8.03
  -8   2   0  252.71    8.21
  -8  -2   0  249.63    8.01
  -8   3   0   49.56    2.17
  -8  -3   0   51.70    1.94
  -8  -3   0   47.94    1.94
  -8   3   0   48.94    2.15
   8  -3   0   46.40    2.03
  -8  -3   0   48.12    2.78
  -8  -4   0  175.04    6.84
   8  -4   0  177.36    6.17
  -8   4   0  178.41    6.30
  -8  -4   0  179.25    6.09
  -8  -4   0  172.93    6.06
  -8   4   0  177.76    6.30
   8   4   0  172.96    5.87
   8  -5   0   26.39    1.63
  -8  -5   0   30.58    2.22
   8   5   0   24.21    1.39
  -8   5   0   24.83    1.74
  -8  -5   0   25.39    1.57
  -8   5   0   26.59    1.81
  -8  -5   0   25.51    1.63
  -8  -6   0   59.21    2.67
   8  -6   0   60.26    2.93
  -8  -6   0   55.34    2.61
  -8   6   0   60.37    3.12
  -8   6   0   54.94    2.88
  -8  -6   0   57.37    3.48
   8   6   0   64.44    2.64
  -8  -7   0   30.45    2.16
  -8  -7   0   31.80    2.49
  -8   7   0   29.11    2.14
   8  -7   0   30.60    2.18
  -8   8   0   19.97    2.00
  -8  -8   0   20.01    1.93
  -8  -8   0   26.01    2.56
  -8   9   0   42.78    3.11
  -8  -9   0   39.62    3.04
  -8  -9   0   34.83    2.49
  -8  10   0    8.15    2.16
  -8 -10   0    7.44    2.01
  -8 -10   0   10.17    1.96
  -8 -11   0   16.72    2.14
  -8  11   0   17.59    2.42
  -8 -11   0   22.18    2.69
  -8 -12   0    1.97    2.57
  -8 -12   0    7.17    1.95
  -8  12   0    8.54    2.24
  -8 -13   0    1.65    2.74
  -8 -13   0    4.34    2.41
  -9   0   0   -0.04    0.29
  -9   0   0    0.27    0.24
  -9   0   0    0.06    1.09
  -9   1   0    1.57    1.12
  -9   1   0    0.52    0.45
  -9   1   0   -0.52    0.42
  -9  -1   0    1.02    1.11
  -9  -2   0   -0.41    1.06
  -9  -2   0    0.26    0.36
  -9   2   0   -0.13    0.56
  -9  -2   0    0.29    0.30
  -9   2   0    0.94    0.56
   9  -3   0    0.65    0.57
  -9   3   0   -0.64    0.64
  -9  -3   0   -0.55    0.45
  -9  -3   0   -0.12    1.10
  -9   3   0    0.14    0.65
  -9  -3   0   -0.12    0.49
  -9  -4   0    1.21    1.20
  -9   4   0   -1.25    0.80
  -9   4   0    0.38    0.69
   9  -4   0   -0.74    0.60
  -9  -4   0   -0.18    0.50
  -9  -4   0    0.67    0.62
  -9  -5   0   -0.72    0.81
  -9  -5   0   -0.13    0.76
  -9   5   0    0.79    1.02
  -9   5   0   -1.36    0.95
   9  -5   0    1.06    0.85
  -9  -5   0    0.41    1.23
  -9  -6   0    1.18    1.36
  -9  -6   0    0.11    0.91
  -9   6   0    0.41    0.97
  -9  -7   0   -0.59    1.38
  -9   7   0   -0.68    1.10
  -9  -7   0    1.95    1.12
  -9  -8   0   -0.35    1.02
  -9   8   0    1.39    1.63
  -9  -8   0    1.50    1.51
  -9   9   0    1.12    1.47
  -9  -9   0   -0.80    1.45
  -9  -9   0   -0.56    1.61
  -9 -10   0   -1.12    1.73
  -9  10   0    2.62    1.67
  -9 -10   0   -1.41    1.32
  -9  11   0   -0.51    1.73
  -9 -11   0    1.52    1.88
  -9 -11   0    3.33    2.11
  -9 -12   0    0.17    1.74
  -9  12   0    0.34    1.99
  -9 -12   0    1.41    2.18
  -9 -13   0    1.85    2.34
 -10   0   0  253.43    9.59
 -10   1   0    8.11    1.55
 -10  -1   0    4.87    1.65
 -10   1   0    4.97    0.61
 -10   1   0    5.88    0.56
 -10   2   0  180.65    6.24
 -10   2   0  185.77    6.24
 -10  -2   0  180.07    7.25
 -10  -3   0    3.14    1.38
 -10  -3   0    1.38    0.50
  10  -3   0    1.59    0.56
 -10  -3   0    1.93    0.51
 -10   3   0    1.35    0.79
 -10   3   0    0.20    0.66
 -10  -4   0  120.66    4.25
 -10  -4   0  117.65    5.28
 -10  -4   0  119.01    4.24
 -10   4   0  117.85    4.53
 -10  -5   0    3.17    0.89
 -10  -5   0    1.43    1.67
 -10   5   0    3.61    1.16
 -10   6   0  109.80    4.61
 -10  -6   0  116.99    4.46
 -10  -6   0  111.73    5.39
 -10  -7   0    4.99    1.26
 -10   7   0    8.16    1.69
 -10  -7   0    6.32    1.79
 -10  -8   0   80.20    3.66
 -10   8   0   83.06    4.04
 -10  -8   0   83.96    4.72
 -10  -9   0    4.83    1.89
 -10  -9   0    0.71    1.48
 -10   9   0    1.19    1.54
 -10 -10   0   31.82    2.60
 -10 -10   0   29.59    3.31
 -10  10   0   27.62    2.69
 -10 -11   0    1.51    2.55
 -10  11   0    0.92    1.84
 -10 -11   0   -1.22    1.48
 -10  12   0    8.40    2.36
 -10 -12   0   13.15    2.47
 -10 -12   0    4.92    2.46
 -11   0   0    1.21    1.39
 -11   1   0    1.00    0.48
 -11  -1   0    2.28    1.43
 -11   1   0   -0.24    1.31
 -11   2   0    1.01    0.64
 -11  -2   0    1.41    1.41
 -11   2   0    0.69    0.64
 -11   3   0    0.65    0.78
 -11  -3   0    0.54    0.41
 -11  -3   0   -0.30    1.34
 -11  -4   0    0.46    1.44
 -11  -4   0   -0.41    0.58
 -11   4   0    0.63    0.98
 -11  -4   0    0.67    0.59
 -11  -5   0    0.18    0.75
 -11  -5   0   -0.91    1.43
 -11   5   0   -1.17    1.01
 -11   6   0    1.39    1.07
 -11  -6   0   -1.43    1.43
 -11  -6   0    0.02    0.86
 -11   7   0   -1.46    1.40
 -11  -7   0   -2.33    1.93
 -11  -7   0    0.18    1.04
 -11   8   0    3.03    1.44
 -11  -8   0    0.41    1.78
 -11  -8   0   -0.38    1.25
 -11  -9   0   -3.62    2.25
 -11   9   0   -0.24    1.87
 -11  -9   0    0.57    1.43
 -11 -10   0    0.69    2.06
 -11 -10   0    1.16    1.72
 -11  10   0    0.78    1.73
 -11 -11   0   -0.33    1.85
 -11  11   0    0.88    2.30
 -11 -11   0   -2.15    2.15
 -12   0   0  120.37    5.57
 -12   1   0   60.77    3.69
 -12   1   0   58.56    2.15
 -12  -1   0   57.04    3.63
 -12   2   0   68.45    2.68
 -12  -2   0   65.19    3.91
 -12   3   0   15.66    1.26
 -12  -3   0   20.70    2.55
 -12   4   0   57.84    2.75
 -12  -4   0   62.11    2.33
 -12  -4   0   62.95    3.80
 -12  -5   0    5.63    1.83
 -12   5   0    7.93    1.30
 -12  -5   0    6.90    0.93
 -12  -6   0   87.75    3.56
 -12   6   0   87.58    3.98
 -12  -6   0   85.46    4.66
 -12  -7   0    3.93    1.91
 -12   7   0    4.97    1.62
 -12  -7   0    2.43    1.09
 -12  -8   0   31.63    3.35
 -12   8   0   37.07    2.70
 -12  -8   0   37.97    2.46
 -12   9   0    5.46    1.74
 -12  -9   0    6.07    1.60
 -12  -9   0    1.51    2.01
 -12  10   0   27.02    2.71
 -12 -10   0   25.33    3.42
 -12 -10   0   23.10    2.38
 -12 -11   0    1.78    2.80
 -12 -11   0    2.24    1.87
 -12  11   0    0.47    2.36
 -13   0   0    3.17    1.72
 -13  -1   0    2.84    1.71
 -13   2   0    0.84    0.68
 -13  -2   0   -0.68    1.64
 -13  -3   0    2.64    1.78
 -13   3   0   -0.70    0.73
 -13   4   0    0.18    0.99
 -13  -4   0    0.25    1.71
 -13  -5   0   -0.23    1.73
 -13   5   0   -1.70    1.01
 -13  -5   0    0.32    0.72
 -13  -6   0   -0.76    0.91
 -13  -6   0    2.65    1.86
 -13   6   0   -0.14    1.47
 -13   7   0    1.36    1.50
 -13  -7   0    0.32    1.11
 -13  -7   0    1.78    1.91
 -13  -8   0   -0.36    1.14
 -13   8   0    0.91    1.75
 -13  -8   0    0.90    1.93
 -13   9   0   -2.42    1.86
 -13  -9   0   -0.35    1.37
 -13  -9   0   -0.81    1.93
 -13 -10   0   -2.20    2.10
 -13 -10   0    0.84    1.82
 -13  10   0    3.67    2.20
 -14   0   0   16.86    2.50
 -14  -1   0   32.37    3.02
 -14  -2   0   22.21    2.73
 -14   2   0   23.74    1.25
 -14  -3   0   34.13    3.14
 -14   3   0   34.66    1.87
 -14  -4   0   26.22    2.85
 -14   4   0   25.90    1.82
 -14   5   0   41.78    2.41
 -14  -5   0   37.17    3.60
 -14   6   0    8.39    1.71
 -14  -6   0    6.06    2.24
 -14  -7   0   24.06    2.92
 -14  -7   0   26.05    1.80
 -14   7   0   25.87    2.34
 -14  -8   0   11.26    2.51
 -14   8   0   12.79    1.88
 -14  -8   0    9.72    1.54
 -14  -9   0    7.40    2.49
 -14   9   0    9.39    2.23
 -14  -9   0   11.17    1.65
 -15   0   0   -1.77    2.29
 -15  -1   0    2.63    2.05
 -15  -2   0    1.06    1.95
 -15  -3   0    1.18    2.02
 -15  -4   0   -0.21    2.38
 -15   4   0    0.46    1.01
 -15  -5   0   -0.47    1.97
 -15   5   0   -1.08    1.12
 -15  -6   0    1.38    2.51
 -15   6   0    0.10    1.25
 -15  -7   0   -1.26    2.52
 -15   7   0    0.40    1.72
 -15  -8   0   -1.39    2.15
 -15   8   0   -0.56    1.70
 -16  -1   0   19.41    2.89
 -16  -2   0   -1.81    2.05
 -16  -3   0   27.75    3.19
 -16  -4   0   -0.02    2.13
 -16  -5   0   44.84    4.15
 -16   5   0   40.74    2.45
 -16  -6   0    2.23    2.33
 -16   6   0   -1.15    1.34
 -17  -1   0    0.50    2.24
 -17  -2   0    1.36    2.28
 -17  -3   0   -2.67    2.63
 -17  -4   0    2.89    2.35
   0   1  -1    0.00    0.19
   0  -1  -1   -0.05    0.18
   0   1   1   -0.03    0.19
   0  -1   1   -0.29    0.18
   0  -2  -1  181.14    6.14
   0   2  -1  184.83    6.14
   0   2   1  181.39    6.12
   0  -2   1  185.41    6.13
   0   2  -1  181.58    6.13
   0  -2   1  191.00    6.14
   0   2   1  187.91    6.14
   0  -2  -1  181.61    6.13
   0  -3   1   -0.01    0.47
   0  -3  -1   -0.28    0.48
   0   3  -1   -0.07    0.47
   0   3   1    0.12    0.49
   0  -3   1    0.61    0.50
   0   3  -1    0.01    0.34
   0   3   1   -0.62    0.45
   0  -3  -1    0.89    0.49
   0  -4  -1  229.31    7.92
   0  -4  -1  235.21    7.91
   0   4   1  219.08    7.89
   0  -4   1  244.03    7.93
   0   4  -1  232.83    7.91
   0  -4   1  230.09    7.92
   0   4  -1  227.78    7.91
   0   4   1  242.72    7.93
   0  -5  -1    0.01    0.66
   0  -5   1    0.13    0.67
   0   5   1   -0.77    0.64
   0  -5   1    0.00    0.70
   0  -5  -1   -0.77    0.69
   0   5  -1    1.01    0.70
   0   6   1   92.92    3.82
   0  -6   1   93.49    3.83
   0   6  -1   94.06    3.82
   0  -6  -1   96.94    3.86
   0   7  -1   -0.26    0.92
   0  -7  -1    0.44    0.95
   0   7   1    0.25    0.93
   0  -7   1   -0.29    0.92
   0   8  -1   71.24    3.48
   0   8   1   70.73    3.46
   0  -8   1   74.22    3.54
   0  -8  -1   78.54    3.59
   0   9  -1    0.76    1.22
   0  -9  -1   -0.75    1.23
   0  -9   1   -2.49    1.21
   0   9   1   -0.19    1.21
   0 -10  -1   66.67    3.65
   0  10   1   61.55    3.54
   0 -10   1   67.42    3.63
   0  10  -1   60.25    3.50
   0  11  -1    0.75    1.58
   0  11   1   -1.60    1.53
   0 -11  -1    1.92    1.65
   0 -11   1    2.14    1.65
   0  12   1   62.20    3.91
   0 -12   1   61.20    3.98
   0  12  -1   62.60    3.90
   0 -12  -1   63.86    4.01
   0 -13   1    0.87    2.01
   0 -13  -1    3.10    2.07
   0  13   1    1.77    2.00
   0  13  -1    2.74    2.02
   0 -14   1   35.47    3.45
   0  14   1   37.58    3.44
   0  14  -1   29.34    3.22
   0 -14  -1   31.47    3.35
   0 -15  -1   -0.50    2.38
  -1   0  -1   -0.11    0.18
  -1   0   1   -0.06    0.17
  -1   0  -1   -0.05    0.18
  -1   1  -1   14.44    0.69
  -1  -1   1   13.11    0.59
   1   1   1   13.88    0.63
  -1  -1   1   14.83    0.63
   1  -1  -1   13.97    0.68
   1  -1  -1   15.04    0.63
   1  -1   1   14.89    0.66
  -1  -1  -1   14.37    0.61
  -1   1   1   13.53    0.64
   1   1  -1   13.80    0.61
   1  -1   1   14.29    0.65
   1   1  -1   13.59    0.60
   1   2   1   23.62    1.02
   1  -2  -1   21.28    1.04
  -1  -2   1   20.78    1.00
   1  -2  -1   22.26    1.03
  -1   2  -1   21.62    1.06
  -1   2  -1   21.42    1.04
   1   2   1   22.79    1.03
  -1   2   1   20.62    1.05
   1  -2   1   22.41    1.04
  -1   2   1   22.43    1.04
   1  -2   1   22.40    1.06
  -1  -2  -1   20.17    0.99
   1   2  -1   22.59    1.01
   1   2  -1   23.07    1.02
   1  -3  -1    2.88    0.59
  -1  -3   1    1.73    0.51
  -1  -3   1    1.67    0.51
  -1   3  -1    2.14    0.56
   1   3   1    2.69    0.54
  -1   3  -1    0.84    0.52
   1   3   1    2.02    0.51
   1  -3  -1    2.82    0.54
   1  -3   1    2.06    0.57
  -1  -3  -1    1.76    0.54
   1   3  -1    2.66    0.54
  -1  -3  -1    1.77    0.51
   1   3  -1    3.16    0.56
   1  -3   1    2.04    0.53
  -1   3   1    1.64    0.54
  -1   3   1    2.26    0.56
  -1  -4   1   -0.72    0.56
   1  -4  -1   -0.01    0.60
   1   4   1   -0.04    0.56
   1   4   1   -0.59    0.54
  -1   4  -1    1.01    0.63
  -1  -4   1   -0.42    0.55
   1  -4  -1   -0.23    0.56
  -1   4  -1   -0.31    0.58
  -1   4   1   -0.33    0.60
   1  -4   1   -0.34    0.61
   1   4  -1   -0.94    0.54
  -1  -4  -1    0.81    0.60
   1  -4   1   -1.44    0.54
  -1  -4  -1    0.81    0.58
  -1   4   1    0.97    0.61
   1   4  -1    0.40    0.57
  -1   5  -1    7.86    0.98
   1  -5  -1    8.69    1.01
  -1  -5   1    8.01    0.95
  -1  -5   1    8.13    0.99
   1   5   1    8.01    0.96
   1  -5   1    8.44    0.87
   1   5  -1    6.64    0.92
  -1  -5  -1    8.70    1.00
  -1   5   1   10.38    1.04
  -1   5   1    7.49    0.98
  -1  -5  -1    8.28    0.94
  -1   6  -1    1.95    0.92
   1  -6  -1    2.10    0.91
   1   6   1    3.65    0.90
  -1  -6   1    2.08    0.88
   1  -6   1    2.63    0.93
  -1  -6  -1    2.50    0.91
  -1   6   1    1.61    0.87
   1   6  -1    4.19    0.94
   1   7   1   -0.03    0.91
   1  -7  -1   -0.79    0.92
  -1   7  -1   -1.13    0.95
  -1  -7   1    0.51    0.95
   1  -7   1    0.79    0.98
   1   7  -1    1.88    0.98
  -1   7   1    0.74    0.98
  -1  -7  -1    0.50    0.95
   1   8   1    5.12    1.26
  -1   8  -1    5.91    1.33
   1  -8  -1   10.00    1.43
  -1  -8   1    4.65    1.30
  -1   8   1    4.65    1.29
  -1  -8  -1    5.24    1.32
   1   8  -1    5.91    1.29
   1  -8   1    5.09    1.31
   1   9   1   -1.40    1.17
  -1  -9   1   -0.10    1.25
   1  -9  -1   -2.00    1.19
  -1   9  -1    0.19    1.28
   1  -9   1   -0.51    1.25
   1   9  -1    0.01    1.23
  -1   9   1   -0.45    1.25
  -1  -9  -1    0.03    1.24
   1 -10  -1    0.53    1.44
   1  10   1    0.34    1.39
  -1 -10   1   -0.45    1.40
  -1  10  -1    2.69    1.47
  -1 -10  -1    0.53    1.43
   1 -10   1   -0.82    1.39
   1  10  -1   -2.15    1.33
  -1  10   1    1.75    1.44
  -1  11  -1    6.37    1.81
   1 -11  -1    3.65    1.75
   1  11   1    4.01    1.69
  -1 -11   1    5.28    1.79
  -1 -11  -1    0.16    1.59
   1 -11   1    7.55    1.87
   1  11  -1    5.78    2.04
  -1  11   1    3.35    1.72
  -1 -12   1    0.48    1.78
   1  12   1    2.36    1.80
  -1  12  -1   -0.63    1.77
   1 -12  -1    2.86    1.90
   1 -12   1    1.98    1.86
  -1  12   1   -0.13    1.76
   1  12  -1    1.73    1.80
  -1 -12  -1    0.13    2.17
  -1  13  -1    9.09    2.30
  -1 -13   1    7.55    2.24
   1 -13  -1   11.87    2.82
   1  13   1   11.48    2.34
   1  13  -1    8.08    2.61
  -1  13   1    6.54    2.17
  -1 -13  -1   10.51    2.32
   1 -13   1   14.10    2.89
  -1  14  -1    5.19    2.76
   1  14   1   -3.01    2.06
  -1 -14   1   -3.69    2.01
   1 -14   1   -1.71    2.12
   1  14  -1    1.65    2.16
  -1 -15   1    6.24    3.03
  -1  15   1    2.05    2.95
   1 -15   1    3.95    3.04
  -2   0  -1   -0.78    0.33
   2   0   1    0.19    0.19
  -2   0  -1   -0.53    0.17
   2   0   1   -0.16    0.15
  -2   0  -1   -0.52    0.24
   2   0  -1   -0.02    0.31
  -2   0   1    0.28    0.32
   2   1   1   22.81    0.87
  -2   1  -1   22.91    0.96
  -2   1  -1   22.83    0.94
  -2  -1   1   21.84    1.04
   2  -1  -1   22.59    0.91
  -2  -1   1   22.61    0.87
  -2  -1   1   24.61    0.88
   2  -1  -1   22.81    0.92
   2   1   1   23.82    1.11
  -2  -1  -1   23.70    0.89
  -2  -1  -1   22.95    1.12
   2   1  -1   22.44    0.86
   2   1  -1   22.30    0.86
   2   1  -1   20.89    1.04
  -2   1   1   22.82    0.91
   2  -1   1   23.47    0.96
   2  -1   1   22.48    0.91
  -2   1   1   23.12    0.91
  -2  -2   1    7.29    0.56
   2   2   1    6.12    0.49
  -2  -2   1    6.09    0.55
   2  -2  -1    5.96    0.61
  -2   2  -1    5.94    0.56
   2  -2  -1    5.87    0.53
  -2  -2  -1    6.81    0.53
  -2  -2  -1    7.20    0.52
  -2   2   1    7.15    0.58
   2  -2   1    6.94    0.57
   2   2  -1    7.34    0.51
   2  -2   1    6.91    0.56
   2   2  -1    6.34    0.49
   2   3   1    8.95    0.76
   2  -3  -1    8.69    0.73
  -2  -3   1    8.24    0.76
  -2   3  -1    8.71    0.76
   2  -3  -1    7.39    0.82
   2   3   1    7.39    0.67
   2  -3   1    8.30    0.74
   2  -3   1    9.03    0.78
   2   3  -1    8.78    0.76
   2   3  -1    8.97    0.69
  -2  -3  -1    7.79    0.75
  -2   3   1    8.57    0.77
  -2   4  -1   41.38    1.95
  -2  -4   1   39.11    1.88
   2  -4  -1   43.64    1.98
  -2   4  -1   41.68    1.96
   2   4   1   43.89    1.89
   2  -4  -1   42.89    1.92
  -2   4   1   43.75    1.99
   2  -4   1   42.91    1.99
   2  -4   1   39.09    1.91
  -2  -4  -1   41.11    1.87
   2   4  -1   41.88    1.88
  -2   4   1   43.44    1.97
  -2   5  -1   20.50    1.55
   2  -5  -1   19.81    1.50
  -2   5  -1   19.19    1.41
  -2  -5   1   21.74    1.44
  -2  -5   1   20.66    1.45
   2   5   1   20.93    1.42
  -2   5   1   20.91    1.50
  -2   5   1   21.99    1.57
   2   5  -1   22.80    1.44
  -2  -5  -1   24.57    1.45
  -2  -5  -1   24.99    1.52
   2  -5   1   21.11    1.55
   2  -6  -1   93.37    3.84
   2   6   1   91.84    3.74
  -2   6  -1   96.05    3.85
  -2  -6   1   91.84    3.78
  -2  -6   1   95.58    3.77
  -2  -6  -1   89.55    3.78
   2  -6   1   96.22    3.86
  -2  -6  -1   94.87    3.77
  -2   6   1   98.00    3.85
   2   6  -1   88.99    3.73
   2   7   1   19.69    1.61
   2  -7  -1   22.19    1.74
  -2   7  -1   20.37    1.72
  -2  -7   1   22.73    1.73
   2   7  -1   22.39    1.68
  -2  -7  -1   21.12    1.68
  -2   7   1   22.68    1.76
   2  -7   1   22.87    1.77
  -2  -8   1   64.92    3.28
   2  -8  -1   67.61    3.36
  -2   8  -1   66.28    3.34
   2   8   1   70.28    3.26
  -2   8   1   68.91    3.34
  -2  -8  -1   68.96    3.33
   2   8  -1   62.89    3.21
   2  -8   1   66.45    3.35
  -2   9  -1   46.80    3.00
   2  -9  -1   50.83    3.07
   2   9   1   50.33    2.95
  -2  -9   1   54.88    3.04
  -2  -9  -1   53.83    3.08
  -2   9   1   51.74    3.06
   2  -9   1   52.58    3.08
   2   9  -1   49.22    3.14
  -2  10  -1   60.22    3.65
   2  10   1   68.34    3.67
   2 -10  -1   69.98    3.80
  -2 -10   1   67.75    3.69
  -2 -10  -1   75.54    3.79
  -2  10   1   69.04    3.74
   2  10  -1   70.01    3.67
   2 -10   1   70.10    3.80
  -2  11  -1   13.12    2.08
   2  11   1   13.71    2.02
  -2 -11   1   15.56    2.16
   2 -11  -1   11.48    2.04
  -2 -11  -1   13.27    2.06
  -2  11   1   16.39    2.19
   2 -11   1   13.21    2.13
   2  11  -1   12.96    1.99
  -2 -12   1   31.84    3.10
  -2  12  -1   24.51    2.69
   2  12   1   27.93    2.69
   2 -12  -1   28.96    2.84
   2 -12   1   26.47    2.79
  -2  12   1   22.50    2.68
  -2 -12  -1   28.35    2.76
   2  12  -1   33.61    3.05
  -2  13  -1   11.40    2.43
   2 -13  -1   14.79    2.52
   2  13   1   13.83    2.42
  -2 -13   1   14.12    2.47
   2 -13   1   12.31    2.45
   2  13  -1   13.45    2.39
  -2 -13  -1   14.45    2.47
  -2  13   1   16.73    2.58
  -2  14  -1   29.00    3.46
  -2 -14   1   21.94    2.96
   2 -14   1   18.97    3.00
  -2 -15   1    3.13    2.53
  -2  15   1    8.15    3.14
  -3   0  -1    0.51    0.51
  -3   0  -1    0.06    0.25
  -3   0  -1    0.11    0.21
   3   0   1   -0.12    0.17
  -3   0   1   -0.12    0.44
   3   0   1   -0.03    0.13
   3   0  -1    0.00    0.44
   3  -1  -1   31.62    1.21
   3  -1  -1   32.32    1.23
  -3  -1   1   33.45    1.16
   3  -1  -1   34.04    1.45
  -3  -1   1   31.95    1.50
  -3   1  -1   33.16    1.27
  -3  -1   1   32.31    1.16
   3   1   1   32.05    1.55
  -3   1  -1   33.64    1.58
  -3   1  -1   32.92    1.27
   3   1   1   32.22    1.16
   3   1   1   31.51    1.21
  -3   1   1   33.50    1.24
   3   1  -1   32.91    1.13
  -3  -1  -1   32.33    1.20
  -3   1   1   35.12    1.25
   3  -1   1   34.08    1.25
  -3  -1  -1   31.43    1.57
   3   1  -1   32.05    1.50
   3  -1   1   32.33    1.26
  -3   2  -1    3.79    0.55
  -3  -2   1    4.71    0.41
   3  -2  -1    4.37    0.46
  -3  -2   1    3.72    0.59
  -3   2  -1    3.56    0.56
   3   2   1    4.68    0.44
   3  -2  -1    3.91    0.46
  -3  -2   1    4.57    0.45
   3   2  -1    4.06    0.64
   3  -2   1    4.77    0.50
  -3  -2  -1    3.39    0.44
  -3   2   1    3.91    0.55
   3   2  -1    3.77    0.41
  -3   2   1    3.79    0.53
  -3  -2  -1    4.29    0.67
   3   2  -1    3.56    0.40
   3  -2   1    4.08    0.47
  -3  -2  -1    4.83    0.44
   3  -3  -1    0.22    0.45
   3  -3  -1    1.08    0.51
  -3   3  -1   -0.48    0.48
   3   3   1   -0.24    0.47
  -3  -3   1    0.95    0.42
  -3  -3   1    0.18    0.50
   3   3  -1    0.40    0.47
  -3   3   1   -0.04    0.48
   3   3  -1   -0.05    0.37
  -3  -3  -1    1.29    0.51
   3  -3   1    0.38    0.47
   3  -3   1    0.35    0.59
  -3   4  -1   16.64    1.18
   3  -4  -1   18.76    1.29
   3   4   1   18.17    1.14
  -3  -4   1   18.80    1.18
   3  -4   1   16.09    1.17
   3   4  -1   16.96    1.11
  -3   4   1   18.32    1.31
  -3  -4  -1   19.95    1.29
   3  -5  -1    1.69    0.79
  -3  -5   1    1.68    0.70
  -3  -5   1    1.14    0.60
  -3   5  -1    1.80    0.78
   3   5   1    1.35    0.66
  -3   5  -1    1.63    0.77
  -3   5   1    2.20    0.80
   3   5  -1    0.58    0.78
  -3  -5  -1   -0.10    0.39
  -3  -5  -1    1.93    0.83
  -3   5   1    3.05    0.83
   3  -5   1    1.70    0.79
  -3   6  -1    0.10    0.86
   3  -6  -1    0.83    0.87
  -3  -6   1   -0.05    0.30
   3   6   1    0.83    0.76
  -3  -6   1    1.66    0.80
  -3  -6  -1    0.98    0.58
   3   6  -1    0.21    0.74
   3  -6   1    0.34    0.86
  -3  -6  -1    0.49    0.76
  -3   6   1    1.04    0.87
   3  -7  -1    1.92    1.05
  -3   7  -1    0.47    1.02
   3   7   1    2.46    0.96
   3  -7   1    2.89    1.09
  -3   7   1    0.90    1.01
   3   7  -1    0.45    1.11
   3   8   1    3.96    1.15
   3  -8  -1    3.76    1.23
  -3   8  -1    2.83    1.27
   3   8  -1    2.36    1.11
  -3   8   1    3.77    1.27
   3  -8   1    3.13    1.26
  -3  -9   1    2.98    1.34
   3  -9  -1    6.99    1.55
   3   9   1    6.91    1.43
  -3   9  -1    4.74    1.48
   3   9  -1    7.10    1.65
  -3   9   1    6.31    1.54
   3  -9   1    5.18    1.50
  -3  -9  -1    4.55    1.42
   3  10   1    2.14    1.71
   3 -10  -1   -0.12    1.44
  -3  10  -1    0.77    1.47
  -3 -10   1    1.28    1.42
  -3  10   1   -0.65    1.40
  -3 -10  -1    0.54    1.36
   3 -10   1   -0.49    1.43
   3  10  -1   -0.80    1.33
   3  11   1    1.05    1.60
  -3 -11   1    2.12    1.63
  -3  11  -1    0.47    1.67
   3 -11  -1    2.27    1.70
   3 -11   1    1.90    1.73
  -3  11   1    0.37    1.65
   3  11  -1    1.49    1.56
  -3 -11  -1    0.26    1.58
  -3  12  -1    0.64    1.88
   3  12   1    3.69    1.77
  -3 -12   1    5.69    1.94
   3 -12  -1    0.37    1.84
   3 -12   1    7.71    2.08
  -3 -12  -1    3.47    1.85
  -3  12   1    3.28    1.94
   3  12  -1    3.73    1.82
   3 -13  -1    2.08    2.12
  -3  13  -1   -0.37    2.03
  -3 -13   1    1.67    1.96
  -3  13   1   -1.65    1.99
  -3 -13  -1    1.66    2.01
   3 -13   1    3.22    2.10
  -3  14  -1    2.41    2.28
  -3 -14   1    2.45    2.70
   3 -14   1    2.54    2.34
  -4   0  -1   -0.12    0.25
  -4   0  -1    0.38    0.59
  -4   0   1   -0.09    0.13
  -4   0  -1   -0.05    0.23
  -4   0   1   -0.35    0.13
  -4   0   1   -0.37    0.53
   4   1   1    5.39    0.35
  -4   1  -1    4.85    0.44
  -4   1  -1    4.79    0.46
  -4  -1   1    5.52    0.33
  -4  -1   1    6.09    0.75
   4   1   1    4.34    0.31
   4  -1  -1    6.25    0.39
   4  -1  -1    5.49    0.38
  -4   1  -1    5.10    0.78
  -4  -1   1    5.88    0.36
  -4  -1  -1    5.76    0.42
   4  -1   1    5.42    0.42
  -4  -1  -1    4.41    0.63
   4  -1   1    4.75    0.45
  -4   1   1    5.13    0.41
  -4   1   1    4.35    0.73
  -4   1   1    6.00    0.44
  -4  -2   1    0.74    0.32
   4  -2  -1    0.45    0.39
   4  -2  -1    0.18    0.32
   4   2   1    0.61    0.33
  -4  -2   1   -0.14    0.56
  -4  -2   1    0.62    0.34
  -4   2  -1    0.46    0.45
  -4   2  -1    1.12    0.46
  -4   2   1    0.28    0.42
  -4   2   1    0.10    0.44
   4   2  -1    0.22    0.29
   4  -2   1    0.40    0.34
  -4  -2  -1    0.42    0.33
   4  -2   1    0.17    0.44
  -4  -2  -1    1.05    0.36
  -4  -2  -1    1.40    0.64
  -4   3  -1  145.32    5.01
  -4  -3   1  142.05    5.16
   4   3   1  143.61    4.85
   4  -3  -1  146.96    4.95
  -4  -3   1  142.96    4.89
   4   3  -1  141.47    4.85
  -4   3   1  141.28    4.97
   4   3  -1  137.73    4.83
   4  -3   1  144.26    4.96
  -4  -3  -1  140.46    5.25
  -4  -3  -1  139.83    4.89
  -4   4  -1    0.71    0.77
  -4  -4   1    1.67    0.69
  -4  -4   1    1.48    0.53
  -4  -4   1    1.72    0.58
   4   4   1    1.69    0.61
   4  -4  -1    1.27    0.63
  -4  -4  -1    0.58    0.63
  -4   4   1    1.18    0.78
  -4  -4  -1    0.98    0.86
   4  -4   1    0.56    0.75
  -4  -4  -1    0.09    0.52
   4   4  -1    0.88    0.60
  -4   5  -1   96.32    3.88
   4   5   1  104.64    3.76
   4  -5  -1   98.11    3.85
  -4   5  -1   87.25    3.79
  -4  -5   1  100.04    3.81
  -4  -5   1   98.07    3.83
   4   5  -1   97.88    3.73
   4  -5   1  101.06    3.88
  -4   5   1  102.93    3.92
  -4  -5  -1   99.97    3.77
  -4  -5  -1  100.69    3.80
  -4  -6   1   15.75    1.39
  -4  -6   1   13.11    1.25
  -4   6  -1   16.92    1.43
   4  -6  -1   12.81    1.31
   4   6   1   13.30    1.31
  -4  -6  -1   16.25    1.33
   4   6  -1   13.50    1.31
  -4  -6  -1   14.57    1.36
   4  -6   1   12.53    1.32
  -4   6   1   15.08    1.39
   4   7   1   55.64    2.67
   4  -7  -1   55.38    2.83
  -4  -7   1   49.62    2.63
  -4   7  -1   53.31    2.84
   4  -7   1   50.56    2.79
   4   7  -1   51.10    2.63
  -4  -7  -1   59.37    2.73
  -4   7   1   58.27    2.87
   4  -8  -1   22.46    1.93
  -4   8  -1   22.67    2.00
   4   8   1   23.67    1.97
   4   8  -1   24.79    1.85
  -4   8   1   20.34    1.91
   4  -8   1   19.39    1.86
   4  -9  -1   45.80    2.88
   4   9   1   40.75    2.63
  -4   9  -1   41.92    2.80
  -4  -9   1   39.36    2.82
   4  -9   1   37.71    2.81
  -4   9   1   35.99    2.71
   4   9  -1   38.19    2.56
  -4  -9  -1   42.80    2.67
   4  10   1    5.21    1.53
  -4 -10   1    5.21    1.58
   4 -10  -1    6.52    2.00
  -4  10  -1    2.54    1.61
   4 -10   1    5.89    1.73
   4  10  -1    7.67    1.60
  -4 -10  -1    7.86    1.65
  -4  10   1    4.13    1.93
  -4 -11   1   49.28    3.30
  -4  11  -1   47.61    3.44
   4  11   1   54.30    3.35
   4 -11  -1   54.15    3.55
  -4  11   1   49.14    3.49
   4 -11   1   52.61    3.56
  -4 -11  -1   50.96    3.33
   4  11  -1   49.34    3.27
  -4 -12   1    5.14    1.92
  -4  12  -1    6.83    2.07
   4 -12  -1    3.83    2.01
  -4 -12  -1    5.80    1.96
  -4  12   1    1.14    1.90
   4 -12   1    4.71    1.99
   4 -13  -1   29.05    3.04
  -4 -13   1   25.80    2.88
  -4  13  -1   28.37    3.39
  -4 -13  -1   27.11    2.92
  -4  13   1   26.31    3.28
   4 -13   1   30.26    3.44
  -4 -14   1   11.97    2.55
  -4  14  -1   16.02    2.81
  -5   0   1   -0.16    0.15
  -5   0  -1    0.24    0.28
  -5   0   1   -0.13    0.14
  -5   0  -1    0.10    0.67
  -5   0   1   -0.34    0.62
  -5   0  -1    0.03    0.25
  -5   1  -1   13.46    0.75
  -5  -1   1   12.39    0.53
   5  -1  -1   12.29    0.59
   5  -1  -1   12.60    0.61
  -5   1  -1   12.09    1.15
  -5   1  -1   13.89    0.77
  -5  -1   1   13.51    1.12
  -5  -1   1   12.75    0.53
  -5   1   1   12.25    0.69
  -5  -1  -1   13.35    0.64
  -5  -1  -1   11.98    1.13
  -5   1   1   13.61    1.14
   5  -1   1   12.03    0.63
  -5   1   1   12.77    0.71
   5  -1   1   12.29    0.72
  -5  -2   1    3.21    0.39
   5  -2  -1    3.19    0.44
   5   2   1    2.79    0.39
  -5  -2   1    3.65    0.80
  -5  -2   1    3.16    0.39
   5   2   1    3.57    0.36
   5  -2  -1    3.08    0.46
  -5   2  -1    3.34    0.54
   5   2  -1    3.61    0.32
   5  -2   1    3.32    0.48
  -5  -2  -1    3.37    0.84
  -5  -2  -1    2.58    0.39
  -5  -2  -1    2.83    0.43
   5  -2   1    3.68    0.51
  -5   2   1    3.62    0.52
   5   3   1   25.33    1.21
  -5   3  -1   25.74    1.36
  -5  -3   1   24.95    1.21
   5  -3  -1   25.82    1.36
  -5  -3   1   25.15    1.62
  -5   3  -1   28.22    1.48
  -5  -3   1   22.76    1.22
   5   3  -1   24.72    1.13
  -5  -3  -1   23.03    1.25
  -5  -3  -1   26.42    1.24
  -5  -3  -1   24.74    1.70
  -5   3   1   26.87    1.34
   5  -3   1   25.54    1.31
  -5   3   1   25.06    1.34
   5  -4  -1   20.06    1.28
  -5  -4   1   19.18    1.42
  -5   4  -1   19.22    1.35
  -5  -4   1   18.27    1.27
   5   4   1   18.51    1.17
  -5   4  -1   17.67    1.31
  -5  -4   1   16.95    1.20
   5  -4   1   19.45    1.41
  -5  -4  -1   19.44    1.23
  -5  -4  -1   17.41    1.27
  -5   4   1   18.68    1.32
   5   4  -1   17.94    1.14
  -5   4   1   20.02    1.44
  -5  -4  -1   19.73    1.49
  -5  -5   1   14.05    1.11
   5  -5  -1   14.82    1.22
  -5   5  -1   17.85    1.35
  -5  -5   1   15.19    1.36
  -5  -5   1   14.60    1.14
  -5   5  -1   13.47    1.24
   5   5   1   14.62    1.16
  -5   5   1   15.74    1.29
   5  -5   1   14.14    1.22
   5   5  -1   14.61    1.15
  -5  -5  -1   16.45    1.41
  -5  -5  -1   15.79    1.18
  -5   5   1   15.54    1.29
  -5  -5  -1   16.89    1.25
  -5  -6   1    1.24    0.91
  -5  -6   1    0.65    0.76
  -5  -6   1    0.64    0.74
   5  -6  -1   -0.18    0.83
   5   6   1   -1.24    0.84
  -5   6  -1    1.12    1.10
  -5  -6  -1   -0.82    1.13
   5  -6   1    0.71    0.87
  -5   6   1   -0.90    1.05
  -5  -6  -1    0.59    0.79
   5   6  -1    0.09    0.69
  -5  -6  -1    1.51    0.77
  -5  -7   1    1.43    1.10
  -5  -7   1    1.25    0.93
   5  -7  -1    1.59    1.06
   5   7   1   -0.47    0.83
   5   7  -1    1.83    0.90
   5  -7   1    1.34    1.08
  -5  -7  -1    0.80    0.94
  -5  -7  -1    0.98    1.10
  -5   8  -1   22.37    1.95
   5   8   1   17.87    1.66
   5  -8  -1   19.23    1.83
   5   8  -1   18.42    1.66
  -5   8   1   16.47    1.81
   5  -8   1   16.70    1.81
   5   9   1    1.55    1.48
  -5  -9   1    3.02    1.26
   5  -9  -1    3.89    1.43
  -5   9  -1    1.74    1.42
   5  -9   1    1.90    1.43
  -5   9   1    0.19    1.35
   5   9  -1    2.06    1.46
  -5  -9  -1   -1.06    1.14
   5  10   1    2.40    1.44
  -5  10  -1    2.67    1.59
   5 -10  -1    6.08    1.70
  -5 -10   1    5.86    1.80
  -5 -10  -1    5.06    1.51
  -5  10   1    3.88    1.63
   5 -10   1    3.66    1.65
   5  10  -1    1.01    1.66
  -5 -11   1    2.24    1.59
  -5  11  -1    7.23    1.93
   5 -11  -1    1.12    2.09
  -5 -11  -1    5.37    1.72
  -5  11   1    1.41    1.74
   5 -11   1    5.39    1.87
  -5  12  -1    2.91    1.99
   5 -12  -1    2.21    1.90
  -5 -12   1    2.30    2.19
  -5 -12  -1    1.98    1.82
  -5  12   1   -1.97    2.27
   5 -12   1    2.22    1.97
  -5  13  -1   -0.93    2.08
  -5 -13   1    0.00    1.91
  -5 -13  -1    0.15    1.94
  -5  13   1    0.28    2.05
  -5 -14   1    4.78    2.24
  -5  14  -1    9.18    3.04
  -5 -14  -1   -3.18    2.02
  -6   0  -1    0.00    0.29
  -6   0  -1    0.09    0.78
  -6   0   1    0.48    0.74
  -6   0  -1    0.02    0.26
  -6   0   1   -0.11    0.18
  -6   0   1   -0.03    0.17
  -6   1  -1    1.81    0.41
   6  -1  -1    1.61    0.23
  -6  -1   1    1.85    0.19
  -6  -1   1    2.01    0.19
  -6   1  -1    2.62    0.90
  -6  -1   1    2.28    0.96
   6  -1  -1    2.07    0.21
  -6  -1  -1    1.39    0.85
  -6   1   1    2.09    0.64
   6  -1   1    1.82    0.28
  -6   1   1    1.47    0.39
  -6   1   1    0.70    0.35
   6  -1   1    2.17    0.40
  -6  -1  -1    1.12    0.35
   6  -2  -1    7.06    0.59
  -6   2  -1    6.34    0.65
   6   2   1    6.43    0.44
  -6  -2   1    6.66    0.49
  -6   2  -1    7.18    0.68
   6   2   1    6.65    0.39
  -6  -2   1    6.88    1.00
  -6   2   1    6.82    0.64
   6  -2   1    7.09    0.65
  -6   2   1    6.84    0.63
  -6  -2  -1    7.23    0.54
  -6  -2  -1    7.55    1.08
   6   3   1   22.08    1.05
   6  -3  -1   22.00    1.25
  -6   3  -1   19.85    1.26
  -6  -3   1   23.10    1.70
  -6  -3   1   21.58    1.12
  -6  -3   1   21.56    1.14
  -6   3  -1   24.75    1.30
   6  -3   1   23.76    1.29
  -6  -3  -1   23.73    1.76
  -6   3   1   21.94    1.27
  -6   3   1   19.33    1.24
   6   3  -1   22.63    1.02
  -6  -3  -1   22.82    1.19
  -6  -3  -1   21.89    1.17
   6  -4  -1    7.76    0.93
  -6   4  -1    6.41    1.00
  -6  -4   1    7.79    0.79
  -6   4  -1    8.36    1.02
  -6  -4   1    7.17    0.80
   6   4   1    7.84    0.73
  -6  -4   1    6.98    1.09
   6   4  -1    8.70    0.76
  -6   4   1    7.90    0.89
  -6   4   1    8.02    1.02
   6  -4   1    6.37    0.92
  -6  -4  -1    8.28    0.78
  -6  -4  -1    7.39    1.19
  -6  -4  -1    6.77    0.78
  -6   5  -1   50.89    2.35
   6   5   1   47.16    2.09
  -6  -5   1   47.21    2.21
  -6  -5   1   40.08    2.44
   6  -5  -1   45.53    2.21
  -6   5  -1   44.14    2.43
  -6  -5   1   43.37    2.12
  -6   5   1   41.88    2.24
  -6  -5  -1   41.86    2.69
   6   5  -1   45.57    2.06
  -6  -5  -1   42.51    2.06
   6  -5   1   43.85    2.22
  -6   5   1   46.04    2.46
  -6  -5  -1   46.40    2.21
  -6   6  -1   11.62    1.33
   6   6   1   12.32    1.21
  -6  -6   1   11.68    1.25
   6  -6  -1   11.12    1.40
  -6  -6   1   10.94    1.54
  -6  -6   1   14.13    1.24
  -6   6   1   14.28    1.39
   6  -6   1   11.33    1.28
  -6  -6  -1   11.55    1.27
   6   6  -1   12.85    1.20
  -6  -6  -1    9.41    1.27
  -6  -6  -1   12.50    1.49
  -6  -7   1   59.26    3.11
  -6  -7   1   59.66    2.96
   6   7   1   64.18    2.88
   6  -7  -1   52.57    3.06
  -6  -7   1   55.50    2.88
  -6  -7  -1   56.39    2.81
  -6  -7  -1   60.37    3.22
  -6  -7  -1   59.32    2.93
   6   7  -1   55.15    2.68
   6  -7   1   53.39    3.10
   6  -8  -1    1.02    1.19
  -6   8  -1    3.03    1.30
   6   8   1    2.89    1.27
  -6  -8   1    1.77    1.25
  -6  -8   1    1.60    1.09
   6  -8   1    1.63    1.25
   6   8  -1    1.89    1.03
  -6  -8  -1    3.25    1.38
  -6  -8  -1    0.70    1.31
  -6   8   1   -0.01    1.17
  -6  -9   1   54.47    3.22
  -6  -9   1   58.87    3.61
   6  -9  -1   50.48    3.42
   6   9   1   51.21    3.11
  -6   9  -1   49.48    3.12
  -6  -9  -1   55.36    3.65
  -6  -9  -1   55.52    3.06
  -6   9   1   48.02    3.11
   6  -9   1   53.69    3.46
  -6 -10   1    2.18    1.40
   6 -10  -1    0.62    1.55
  -6  10  -1    3.26    1.66
  -6 -10   1    0.09    1.82
  -6  10   1    1.03    1.57
  -6 -10  -1    1.38    1.41
  -6 -10  -1    1.67    1.65
   6 -10   1    1.98    1.58
  -6 -11   1   45.87    3.34
  -6  11  -1   41.92    3.23
  -6 -11   1   38.06    3.10
   6 -11  -1   47.88    3.44
  -6  11   1   38.07    3.12
  -6 -11  -1   43.10    3.08
  -6 -11  -1   46.37    3.60
   6 -11   1   45.39    3.48
  -6 -12   1    5.02    2.04
  -6 -12   1    1.48    1.77
  -6  12  -1    0.75    1.92
  -6  12   1    1.68    1.97
  -6 -12  -1   -1.08    2.03
  -6 -12  -1    2.31    2.42
  -6 -13   1   24.93    3.21
  -6  13  -1   26.93    3.04
  -6 -13   1   25.54    2.78
  -6  13   1   23.98    2.96
  -6 -13  -1   23.15    2.97
  -6 -13  -1   24.12    3.01
  -6 -14   1    3.86    2.22
  -6 -14   1    2.58    2.17
  -6 -14  -1    3.21    2.35
  -6 -14  -1    3.54    2.70
  -6  14   1    5.43    2.51
  -7   0   1   -0.02    0.19
  -7   0   1   -0.35    0.19
  -7   0  -1   -0.58    0.27
  -7   0  -1    0.10    0.26
  -7   0  -1    0.16    0.86
  -7   0   1    0.39    0.82
  -7  -1   1   -0.74    0.77
  -7   1  -1   -0.13    0.36
  -7   1  -1    0.03    0.36
  -7   1  -1    0.60    0.89
  -7  -1  -1   -0.14    0.84
  -7   1   1    0.15    0.82
  -7   1   1    0.20    0.34
  -7  -1  -1    0.60    0.36
  -7   1   1   -0.13    0.24
  -7   2  -1    7.29    0.75
  -7   2  -1    5.62    0.70
   7  -2  -1    6.40    0.57
  -7  -2   1    5.99    0.46
  -7  -2   1    5.48    1.09
  -7  -2  -1    6.12    0.54
   7  -2   1    6.33    0.61
  -7   2   1    5.91    0.62
  -7  -2  -1    5.93    1.15
  -7  -2  -1    6.61    0.52
  -7   2   1    5.38    0.67
   7  -3  -1    4.69    0.63
   7   3   1    4.43    0.43
  -7  -3   1    5.16    1.24
  -7   3  -1    4.23    0.67
  -7  -3   1    4.79    0.58
  -7   3  -1    6.11    0.78
  -7  -3   1    4.71    0.56
  -7  -3  -1    5.06    0.61
   7  -3   1    3.08    0.62
  -7  -3  -1    3.41    0.56
  -7   3   1    4.44    0.75
  -7  -3  -1    5.66    1.16
  -7   3   1    4.55    0.74
   7   3  -1    5.03    0.38
   7  -4  -1    5.05    0.83
  -7  -4   1    5.43    1.14
   7   4   1    6.38    0.65
  -7   4  -1    4.40    0.83
  -7   4  -1    6.47    0.98
  -7  -4   1    6.52    0.75
  -7  -4   1    5.29    0.70
  -7  -4  -1    4.59    0.74
  -7   4   1    5.85    0.84
  -7  -4  -1    5.36    0.73
  -7   4   1    6.31    0.99
  -7  -4  -1    4.82    1.18
   7  -4   1    5.74    0.87
   7   4  -1    5.18    0.59
  -7   5  -1    8.05    1.07
   7   5   1    6.46    0.80
  -7  -5   1    6.52    1.41
  -7   5  -1    5.54    0.98
  -7  -5   1    5.90    0.89
  -7  -5   1    7.16    0.96
   7  -5  -1    5.92    0.93
  -7   5   1    6.80    1.16
  -7   5   1    6.14    1.01
  -7  -5  -1    7.30    1.32
  -7  -5  -1    5.57    0.89
   7  -5   1    6.05    1.04
   7   5  -1    4.66    0.73
  -7  -5  -1    6.18    0.84
  -7   6  -1    6.77    1.39
  -7  -6   1    8.72    1.40
  -7  -6   1   10.82    1.24
   7  -6  -1    5.48    1.08
  -7  -6   1    9.30    1.17
   7   6   1    9.71    1.07
  -7   6  -1    7.46    1.37
  -7  -6  -1   10.81    1.20
  -7  -6  -1   11.24    1.53
  -7   6   1   10.70    1.30
   7  -6   1    8.41    1.29
  -7  -6  -1    9.12    1.23
   7   6  -1    6.67    0.98
  -7   6   1   10.30    1.44
   7  -7  -1    7.96    1.46
  -7  -7   1    7.48    1.44
  -7  -7   1    5.86    1.29
   7   7   1    4.48    1.12
   7  -7   1    6.08    1.45
  -7  -7  -1    6.45    1.16
  -7   7   1    7.34    1.32
  -7  -7  -1   10.76    1.82
   7   7  -1    7.63    1.06
   7  -8  -1   12.83    1.82
  -7  -8   1   10.39    1.44
  -7  -8   1   14.94    2.03
  -7   8  -1   10.21    1.81
  -7  -8  -1   11.10    1.67
  -7  -8  -1   11.76    2.07
   7  -8   1   13.40    1.66
  -7   8   1    9.70    1.55
  -7   9  -1    0.44    1.39
   7  -9  -1    2.25    1.38
  -7  -9   1   -0.92    1.17
  -7  -9   1    1.20    1.45
  -7  -9  -1    3.38    1.56
  -7   9   1   -0.95    1.31
   7  -9   1   -0.07    1.32
  -7  -9  -1    0.37    1.50
  -7  10  -1    4.21    1.72
  -7 -10   1    4.97    1.52
  -7 -10   1    1.25    1.63
  -7  10   1    5.84    2.09
  -7 -10  -1    7.18    1.86
  -7 -10  -1    2.58    1.80
  -7  11  -1    1.33    1.79
  -7 -11   1   -3.09    2.07
  -7 -11   1    0.24    1.52
  -7 -11  -1    1.07    1.90
  -7  11   1   -0.98    1.71
  -7 -11  -1    5.55    2.36
  -7 -12   1    6.68    2.17
  -7  12  -1   10.30    2.31
  -7 -12   1    2.66    1.81
  -7 -12  -1    6.21    2.62
  -7  12   1    5.63    2.16
  -7 -12  -1    1.68    1.80
  -7  13  -1   -1.35    2.09
  -7 -13   1    3.25    2.38
  -7 -13   1   -0.40    2.06
  -7 -13  -1    2.04    2.67
  -7 -13  -1    0.05    1.89
  -8   0  -1    0.27    0.37
  -8   0  -1   -0.04    0.30
  -8   0   1    0.13    0.93
  -8   0  -1    1.02    1.00
  -8   1  -1   10.56    0.71
  -8  -1   1    9.35    1.34
  -8   1  -1    8.76    1.40
  -8   1  -1    9.13    0.72
  -8   1   1    9.81    0.71
  -8  -1  -1    9.61    1.38
  -8   1   1   12.53    1.45
  -8   1   1   11.92    0.72
  -8  -1  -1   10.03    0.63
  -8   2  -1    5.10    0.70
  -8   2  -1    3.44    0.63
   8  -2  -1    4.73    0.48
  -8  -2   1    4.82    0.40
  -8  -2   1    3.00    1.09
  -8  -2   1    4.80    0.41
  -8  -2  -1    4.37    0.47
  -8   2   1    3.29    0.64
  -8  -2  -1    3.35    1.16
   8  -2   1    5.64    0.59
  -8  -2  -1    4.43    0.52
  -8   2   1    4.77    0.61
  -8  -3   1   19.36    1.03
  -8  -3   1   16.31    1.63
   8  -3  -1   17.84    1.07
  -8   3  -1   18.83    1.31
  -8  -3   1   18.53    1.00
  -8   3  -1   18.55    1.33
  -8  -3  -1   17.39    1.06
   8  -3   1   17.82    1.22
  -8   3   1   19.12    1.31
  -8   3   1   17.95    1.20
  -8  -3  -1   18.67    1.79
  -8  -3  -1   18.40    1.08
   8   4   1   21.84    1.07
   8  -4  -1   20.58    1.38
  -8  -4   1   19.63    1.33
  -8  -4   1   19.87    1.83
  -8   4  -1   20.24    1.47
  -8   4  -1   20.66    1.49
  -8  -4   1   20.51    1.22
  -8  -4  -1   23.02    1.33
  -8  -4  -1   22.83    1.95
   8   4  -1   19.74    1.02
  -8   4   1   19.51    1.45
  -8   4   1   24.76    1.60
  -8  -4  -1   20.95    1.28
   8  -4   1   21.54    1.43
  -8  -5   1   19.90    1.85
  -8   5  -1   18.22    1.47
  -8  -5   1   19.15    1.37
  -8  -5   1   17.59    1.32
   8  -5  -1   19.28    1.46
   8   5   1   19.73    1.18
  -8   5  -1   17.99    1.57
   8   5  -1   17.58    1.18
   8  -5   1   18.64    1.37
  -8   5   1   18.62    1.56
  -8  -5  -1   17.75    1.29
  -8  -5  -1   19.49    1.87
  -8   5   1   20.74    1.61
  -8  -5  -1   18.23    1.34
   8  -6  -1   36.05    2.13
  -8  -6   1   38.96    2.09
  -8  -6   1   34.95    2.11
  -8  -6   1   36.68    2.66
   8   6   1   34.79    1.88
  -8   6  -1   37.85    2.49
  -8   6  -1   35.26    2.41
  -8  -6  -1   38.80    2.14
  -8  -6  -1   35.60    2.13
  -8   6   1   38.02    2.56
  -8   6   1   36.43    2.23
   8  -6   1   36.99    2.33
  -8  -6  -1   38.78    2.71
   8   6  -1   36.36    1.94
  -8  -7   1    1.91    1.60
  -8  -7   1    3.48    1.01
   8  -7  -1    2.48    1.10
  -8   7  -1    2.14    1.38
   8  -7   1    1.86    1.34
  -8  -7  -1    2.93    1.19
  -8   7   1    4.31    1.40
  -8  -7  -1    1.77    1.42
  -8  -8   1   40.04    2.45
  -8  -8   1   40.00    2.95
  -8   8  -1   39.66    2.71
   8  -8   1   37.97    2.65
  -8   8   1   44.27    2.99
  -8  -8  -1   43.62    2.70
  -8  -8  -1   45.76    3.11
  -8   9  -1   15.77    2.21
  -8  -9   1   19.25    2.03
  -8  -9   1   15.30    2.34
  -8  -9  -1   13.77    1.91
  -8  -9  -1   15.36    2.49
  -8   9   1   19.18    2.27
  -8 -10   1   17.26    2.32
  -8  10  -1   15.41    2.44
  -8 -10   1   17.26    1.98
  -8 -10  -1   17.25    2.21
  -8  10   1   13.04    2.08
  -8 -10  -1   20.82    2.50
  -8  11  -1   25.05    2.70
  -8 -11   1   23.88    2.40
  -8 -11   1   25.56    3.08
  -8  11   1   27.61    2.74
  -8 -11  -1   22.77    2.36
  -8 -11  -1   25.60    3.18
  -8 -12   1    9.11    2.41
  -8  12  -1   15.13    2.83
  -8 -12   1    4.70    2.27
  -8 -12  -1    9.34    2.45
  -8 -12  -1    9.70    2.06
  -8  12   1   15.19    2.43
  -8 -13   1   10.78    2.61
  -8 -13   1   12.06    2.35
  -8  13  -1   14.12    2.67
  -8  13   1   11.07    2.59
  -8 -13  -1   13.15    2.33
  -8 -13  -1   13.57    2.75
  -9   0  -1    0.19    1.11
  -9   0   1    0.38    1.27
  -9   0  -1   -0.09    0.31
  -9   0  -1   -0.68    0.40
  -9  -1   1    3.24    1.24
  -9   1  -1    1.84    1.20
  -9   1  -1    3.17    0.55
  -9   1  -1    2.38    0.50
  -9  -1  -1    2.88    0.31
  -9   1   1    4.17    1.23
  -9   1   1    3.43    0.46
  -9   1   1    3.22    0.47
  -9  -1  -1    2.93    1.21
  -9   2  -1   -0.04    0.57
  -9  -2   1    0.20    0.24
  -9   2  -1    0.69    0.60
  -9  -2   1    2.16    1.33
  -9  -2   1    0.35    0.28
   9  -2   1   -0.23    0.37
  -9   2   1   -0.66    0.51
  -9  -2  -1   -0.01    0.35
  -9   2   1   -0.11    0.53
  -9  -2  -1   -0.14    0.43
  -9  -2  -1   -0.92    1.07
   9  -3  -1    1.78    0.56
  -9  -3   1    1.70    0.47
  -9   3  -1    0.86    0.69
  -9  -3   1   -0.23    1.33
  -9  -3   1    1.85    0.50
  -9   3  -1   -0.25    0.77
  -9  -3  -1    1.83    0.56
   9  -3   1    1.78    0.60
  -9   3   1    1.71    0.69
  -9  -3  -1   -1.20    1.10
  -9   3   1    0.74    0.75
  -9  -3  -1    1.89    0.55
  -9  -4   1   10.27    0.88
   9  -4  -1   10.46    1.00
  -9   4  -1    8.45    1.14
  -9  -4   1   10.25    1.54
  -9  -4   1    9.99    0.86
  -9   4  -1    9.04    1.12
  -9  -4  -1    8.35    0.82
  -9   4   1    9.60    1.12
   9  -4   1    8.20    0.94
  -9   4   1    8.75    1.12
  -9  -4  -1    8.75    1.57
  -9  -4  -1   10.38    0.94
  -9  -5   1   -0.17    1.21
  -9   5  -1   -0.60    0.80
  -9   5  -1   -0.22    1.00
  -9  -5   1   -0.21    0.65
   9  -5  -1    0.28    0.81
  -9  -5   1    0.79    0.82
  -9  -5  -1    0.43    0.71
  -9  -5  -1   -0.10    0.86
  -9   5   1   -0.12    0.82
  -9   5   1    0.40    0.99
   9  -5   1   -0.40    0.82
  -9  -5  -1   -0.05    1.29
  -9  -6   1   23.22    2.40
  -9  -6   1   26.18    1.84
  -9   6  -1   26.87    1.95
  -9  -6  -1   27.38    1.85
  -9  -6  -1   26.26    2.34
  -9   6   1   25.41    1.99
  -9   7  -1    2.93    1.22
  -9  -7   1    2.89    1.52
  -9  -7   1    1.70    1.12
  -9  -7  -1    3.30    1.18
  -9   7   1    1.36    1.19
  -9  -7  -1    3.21    1.58
  -9  -8   1    9.68    2.11
  -9  -8   1   10.90    1.61
  -9   8  -1    8.98    1.62
  -9  -8  -1    9.67    1.41
  -9  -8  -1   11.35    1.99
  -9   8   1    6.22    1.81
  -9  -9   1   -0.14    1.93
  -9  -9   1    1.63    1.26
  -9   9  -1   -1.08    1.38
  -9  -9  -1    2.24    1.28
  -9   9   1    4.30    1.89
  -9  -9  -1    1.00    2.13
  -9 -10   1    8.57    2.40
  -9  10  -1   10.24    1.97
  -9 -10   1    6.50    1.59
  -9 -10  -1    5.86    2.07
  -9  10   1    7.21    2.15
  -9 -10  -1    5.37    1.83
  -9 -11   1    5.30    2.06
  -9 -11   1    0.57    2.41
  -9  11  -1    6.62    2.06
  -9 -11  -1    2.86    1.95
  -9  11   1    4.87    2.34
  -9 -11  -1    6.10    2.62
  -9 -12   1    4.20    2.26
  -9  12  -1    1.78    2.05
  -9 -12   1    5.68    1.92
  -9  12   1   -2.62    1.90
  -9 -12  -1    3.32    2.20
  -9 -12  -1    6.01    2.36
  -9 -13   1    8.14    2.98
  -9 -13  -1    7.48    3.13
 -10   0  -1   -0.07    0.37
 -10   0  -1    0.07    0.31
 -10   0   1   -1.32    1.15
 -10   0  -1   -1.98    1.19
 -10   1  -1   -0.89    0.46
 -10   1  -1   -0.32    1.21
 -10  -1   1   -0.26    1.16
 -10   1  -1    0.24    0.48
 -10   1   1    0.68    1.22
 -10  -1  -1    1.34    1.27
 -10   1   1   -0.10    0.41
 -10  -2   1   -0.79    1.18
 -10   2  -1   -0.16    0.68
 -10   2  -1    0.03    0.62
 -10   2   1   -0.19    0.61
 -10  -2  -1    0.83    0.34
 -10  -2  -1    1.69    1.33
 -10   2   1    0.79    0.55
 -10  -2  -1    0.38    0.41
  10  -3  -1    0.54    0.48
 -10   3  -1    0.07    0.78
 -10  -3   1   -1.25    1.21
 -10  -3   1   -0.04    0.43
 -10  -3   1    0.13    0.43
 -10   3  -1    1.77    0.83
 -10  -3  -1   -0.52    0.49
  10  -3   1    0.17    0.58
 -10   3   1    0.36    0.65
 -10  -3  -1    0.76    1.29
 -10  -3  -1    0.38    0.55
 -10   3   1   -0.59    0.74
 -10  -4   1   24.50    1.35
 -10  -4   1   24.29    1.41
 -10   4  -1   23.46    1.73
 -10  -4   1   26.07    2.26
 -10  -4  -1   25.41    1.45
 -10  -4  -1   27.65    1.46
 -10   4   1   26.01    1.85
 -10  -4  -1   25.58    2.32
 -10   5  -1    1.09    0.89
 -10  -5   1    0.13    0.68
 -10  -5   1   -0.10    1.62
 -10   5   1    2.20    1.07
 -10  -5  -1    0.95    0.85
 -10  -5  -1    1.21    1.42
 -10   6  -1   19.83    1.91
 -10  -6   1   23.54    1.71
 -10  -6   1   23.65    2.28
 -10  -6  -1   28.46    2.53
 -10   6   1   26.98    2.03
 -10  -6  -1   24.98    1.75
 -10  -7   1    0.95    1.80
 -10  -7   1    0.41    1.06
 -10   7  -1   -0.51    1.15
 -10  -7  -1    4.20    1.70
 -10  -7  -1    0.05    1.10
 -10   7   1    0.12    1.41
 -10  -8   1   48.68    3.69
 -10  -8   1   50.35    2.85
 -10   8  -1   52.13    3.10
 -10   8   1   51.36    3.28
 -10  -8  -1   48.13    2.84
 -10  -8  -1   50.14    3.54
 -10  -9   1    2.45    1.50
 -10   9  -1    1.50    1.55
 -10  -9   1   -0.49    2.10
 -10  -9  -1    1.01    1.82
 -10   9   1    2.72    1.59
 -10  -9  -1    0.12    1.48
 -10 -10   1   49.66    3.80
 -10  10  -1   49.27    3.51
 -10 -10   1   52.79    3.39
 -10 -10  -1   59.59    4.02
 -10  10   1   56.24    3.60
 -10 -10  -1   50.76    3.36
 -10 -11   1    0.11    1.54
 -10 -11   1    1.78    2.08
 -10  11  -1    2.49    2.30
 -10 -11  -1   -0.41    1.51
 -10 -11  -1   -2.59    2.02
 -10  11   1    1.54    1.84
 -10  12  -1   20.86    2.82
 -10 -12   1   20.58    3.37
 -10 -12   1   26.16    2.89
 -10 -12  -1   23.39    3.61
 -10 -12  -1   26.06    2.87
 -11   0  -1   -0.73    1.32
 -11   0   1   -0.39    1.30
 -11   1  -1    4.15    0.56
 -11   1  -1    2.40    0.64
 -11   1  -1    0.64    1.43
 -11  -1   1    0.35    1.59
 -11  -1  -1    1.96    1.45
 -11   1   1    3.48    1.45
 -11   1   1    2.68    0.49
 -11  -2   1    0.58    1.36
 -11   2  -1    2.23    0.70
 -11   2  -1    3.13    0.69
 -11   2   1    0.82    0.62
 -11   2   1    1.04    0.61
 -11  -2  -1    2.75    1.51
 -11  -3   1   14.74    0.75
 -11  -3   1   13.29    1.91
 -11   3  -1   15.67    1.26
 -11  -3  -1   15.33    0.93
 -11   3   1   14.30    1.18
 -11  -3  -1   14.95    2.03
 -11  -4   1    4.26    1.61
 -11   4  -1    6.18    1.06
 -11  -4   1    5.40    0.73
 -11  -4   1    5.59    0.74
 -11   4   1    5.23    1.00
 -11  -4  -1    4.98    0.76
 -11  -4  -1    5.36    1.68
 -11   5  -1    9.98    1.43
 -11  -5   1   14.75    1.15
 -11  -5   1   12.74    1.97
 -11  -5  -1   15.09    1.20
 -11   5   1   17.31    1.57
 -11  -5  -1   14.12    2.06
 -11  -6   1    5.01    1.66
 -11  -6   1    3.00    1.07
 -11   6  -1    4.93    1.41
 -11  -6  -1    2.71    1.69
 -11  -6  -1    1.35    1.06
 -11   6   1    3.36    1.37
 -11  -7   1   11.77    2.03
 -11   7  -1   10.12    1.79
 -11  -7   1   14.19    1.47
 -11   7   1   11.92    1.65
 -11  -7  -1   12.17    2.47
 -11  -7  -1   13.77    1.47
 -11  -8   1    0.84    1.75
 -11  -8   1    1.39    1.28
 -11   8  -1    1.79    1.70
 -11   8   1    3.77    1.47
 -11  -8  -1   -2.04    2.14
 -11  -8  -1    1.88    1.29
 -11  -9   1    2.69    1.52
 -11   9  -1    4.77    2.03
 -11  -9   1    2.21    1.94
 -11  -9  -1    3.87    1.55
 -11  -9  -1    3.36    2.06
 -11   9   1    2.50    1.94
 -11  10  -1    0.43    2.09
 -11 -10   1    4.09    1.78
 -11 -10   1    5.12    2.17
 -11  10   1    1.38    1.75
 -11 -10  -1    1.65    2.62
 -11 -10  -1    2.22    1.73
 -11 -11   1    6.68    2.83
 -11 -11   1    7.93    1.81
 -11  11  -1    3.22    2.00
 -11 -11  -1    4.73    2.03
 -11  11   1    6.20    2.11
 -11 -11  -1    5.79    2.89
 -12   0  -1    1.13    1.57
 -12   0   1    1.31    1.53
 -12  -1   1    7.08    1.78
 -12   1  -1    5.48    1.78
 -12   1  -1    5.44    0.66
 -12  -1  -1    7.48    1.81
 -12  -2   1    4.07    1.69
 -12   2  -1    2.78    0.85
 -12  -2  -1    2.14    1.62
 -12   2   1    1.69    0.66
 -12  -3   1    8.58    2.15
 -12   3  -1    8.07    1.05
 -12   3   1    7.37    0.97
 -12  -3  -1   11.15    2.28
 -12   4  -1   10.52    1.34
 -12  -4   1   10.20    0.77
 -12  -4   1    8.90    1.91
 -12  -4  -1   11.27    0.85
 -12  -4  -1    9.96    2.01
 -12   4   1    8.31    1.23
 -12   5  -1    4.46    1.21
 -12  -5   1    5.35    0.85
 -12  -5   1    2.48    1.72
 -12   5   1    5.64    1.22
 -12  -5  -1    1.24    1.71
 -12  -5  -1    4.83    0.92
 -12  -6   1   19.36    1.49
 -12  -6   1   25.37    2.56
 -12   6  -1   23.47    1.99
 -12   6   1   16.61    1.83
 -12  -6  -1   14.78    2.37
 -12  -6  -1   21.98    1.56
 -12  -7   1    8.30    1.38
 -12  -7   1    4.23    2.21
 -12   7  -1    8.60    1.75
 -12  -7  -1    5.95    1.32
 -12   7   1    6.99    1.47
 -12  -7  -1    8.59    2.10
 -12   8  -1   24.30    2.29
 -12  -8   1   26.47    3.08
 -12  -8   1   23.19    1.92
 -12  -8  -1   21.41    1.90
 -12  -8  -1   27.00    2.87
 -12   8   1   20.44    2.37
 -12   9  -1    4.28    2.05
 -12  -9   1    2.35    1.49
 -12  -9   1    1.43    2.37
 -12   9   1    3.22    1.67
 -12  -9  -1    2.39    1.51
 -12  -9  -1    2.43    2.15
 -12 -10   1   20.82    2.92
 -12  10  -1   21.56    2.57
 -12 -10   1   23.31    2.35
 -12  10   1   24.89    2.88
 -12 -10  -1   19.77    2.26
 -12 -10  -1   24.17    3.12
 -12 -11   1    6.19    2.01
 -12 -11   1    6.08    2.46
 -12  11  -1    3.08    2.08
 -12  11   1    8.46    2.20
 -12 -11  -1    6.94    2.64
 -12 -11  -1    5.64    1.70
 -13   0  -1    0.61    1.65
 -13   0   1    1.10    1.58
 -13   1  -1    1.01    1.71
 -13  -1   1   -1.14    1.57
 -13  -1  -1    0.24    1.65
 -13  -2   1    2.69    1.73
 -13   2  -1    0.83    0.73
 -13   2   1    0.85    0.62
 -13  -2  -1    0.35    1.73
 -13  -3   1    1.97    1.72
 -13   3  -1    3.11    0.89
 -13  -3  -1    1.46    1.83
 -13   3   1    1.95    0.85
 -13   4  -1    2.96    1.10
 -13  -4   1    0.64    2.03
 -13  -4  -1    1.92    1.78
 -13  -4  -1    0.35    0.48
 -13   4   1    0.86    0.85
 -13  -5   1    8.79    0.87
 -13   5  -1    8.72    1.35
 -13  -5   1    5.50    2.32
 -13  -5  -1    8.91    2.13
 -13   5   1    6.41    1.29
 -13  -5  -1    7.88    0.92
 -13   6  -1    1.33    1.35
 -13  -6   1    3.28    0.97
 -13  -6   1    2.14    1.83
 -13  -6  -1    0.74    1.86
 -13   6   1    2.85    1.36
 -13  -6  -1    3.94    1.06
 -13  -7   1   11.81    2.61
 -13   7  -1   10.24    1.84
 -13  -7   1   10.31    1.36
 -13  -7  -1   13.86    2.44
 -13  -7  -1   10.30    1.42
 -13   7   1   11.51    1.83
 -13   8  -1   -1.95    1.67
 -13  -8   1   -1.92    2.25
 -13  -8   1    0.07    1.16
 -13   8   1   -0.28    1.73
 -13  -8  -1    2.27    2.06
 -13  -8  -1    0.39    1.36
 -13  -9   1   10.87    1.71
 -13   9  -1    8.30    2.21
 -13  -9   1   10.24    2.42
 -13  -9  -1   10.34    1.69
 -13   9   1    9.21    2.21
 -13  -9  -1    8.55    2.85
 -13 -10   1    5.20    1.71
 -13 -10   1    0.99    2.61
 -13  10  -1    3.04    2.21
 -13 -10  -1    3.97    1.69
 -13  10   1    3.13    1.87
 -13 -10  -1    4.85    2.44
 -14   0  -1    2.00    1.89
 -14   0   1    1.65    1.79
 -14  -1   1   -2.46    2.11
 -14  -1  -1   -0.90    1.78
 -14  -2   1   -0.30    1.78
 -14   2  -1    0.64    0.70
 -14  -2  -1   -0.88    1.83
 -14   3  -1    3.80    0.99
 -14  -3   1    7.51    2.10
 -14   3   1    5.50    0.96
 -14  -3  -1    5.60    2.10
 -14   4  -1    2.53    1.07
 -14  -4   1    2.05    1.91
 -14   4   1    1.16    1.07
 -14  -4  -1    3.30    2.02
 -14  -5   1   12.04    2.35
 -14   5  -1   14.85    1.67
 -14   5   1   15.45    1.52
 -14  -5  -1    9.60    2.75
 -14   6  -1    7.53    1.54
 -14  -6   1    3.98    2.11
 -14   6   1    8.08    1.53
 -14  -6  -1    5.89    2.20
 -14  -6  -1    8.23    1.08
 -14  -7   1   10.68    1.33
 -14   7  -1    9.76    1.88
 -14  -7   1   11.56    2.81
 -14  -7  -1   12.43    2.54
 -14  -7  -1   12.78    1.45
 -14   7   1   13.43    1.92
 -14  -8   1    7.32    2.69
 -14  -8   1    3.31    1.31
 -14   8  -1    6.04    1.92
 -14  -8  -1    3.99    1.39
 -14   8   1    3.08    1.53
 -14  -8  -1    4.55    2.24
 -14  -9   1   13.82    2.68
 -14   9  -1   13.85    2.38
 -14  -9   1   17.15    1.96
 -14   9   1   14.90    2.41
 -14  -9  -1   10.86    1.69
 -14  -9  -1   16.83    3.26
 -15   0  -1   -0.23    2.00
 -15  -1   1   -0.71    1.84
 -15  -1  -1   -1.78    2.42
 -15  -2   1    1.07    1.94
 -15  -2  -1    3.39    2.07
 -15  -3   1    3.04    2.07
 -15   3  -1    3.80    0.93
 -15  -3  -1    3.42    2.53
 -15  -4   1    3.76    2.11
 -15   4  -1    4.34    1.18
 -15  -4  -1   -0.54    2.03
 -15   4   1    4.49    1.08
 -15  -5   1    0.74    2.03
 -15   5  -1    1.08    1.21
 -15   5   1    1.85    1.18
 -15  -5  -1   -0.49    2.08
 -15   6  -1    6.43    1.69
 -15  -6   1    4.32    2.67
 -15   6   1    4.94    1.42
 -15  -6  -1    3.64    2.28
 -15  -7   1    0.16    2.51
 -15   7  -1    2.81    1.60
 -15  -7  -1   -2.26    2.05
 -15   7   1    0.42    1.69
 -15   8  -1    5.65    1.95
 -15  -8   1    3.99    2.82
 -15   8   1    5.95    1.91
 -15  -8  -1    5.84    2.55
 -16  -1   1    2.68    2.19
 -16  -1  -1    0.25    2.10
 -16  -2   1    3.14    2.18
 -16  -2  -1    0.88    2.16
 -16  -3   1    0.42    2.10
 -16  -3  -1    1.95    2.67
 -16  -4   1    5.13    2.78
 -16  -4  -1    2.25    2.26
 -16   5  -1   13.25    1.56
 -16  -5   1   11.42    2.61
 -16  -5  -1   13.29    3.09
 -16   6  -1   -0.58    1.41
 -16  -6   1   -1.19    2.11
 -16   6   1   -0.76    1.32
 -16  -6  -1   -2.13    2.65
 -17  -1  -1   -1.48    2.22
 -17  -2   1    2.60    2.29
 -17  -2  -1    2.78    2.38
 -17  -3   1    3.58    2.35
 -17  -3  -1    1.19    2.81
 -17  -4   1    1.67    2.24
 -17  -4  -1    2.82    2.46
   0   0   2   90.83    3.05
   0  -1   2   -0.15    0.23
   0   1  -2   -0.09    0.23
   0   1  -2    0.09    0.23
   0  -1   2   -0.21    0.23
   0  -1  -2   -0.17    0.22
   0   1   2    0.14    0.23
   0   2   2   29.62    1.24
   0  -2   2   29.85    1.29
   0  -2   2   30.44    1.31
   0  -2  -2   30.68    1.32
   0   2   2   29.49    1.24
   0   2  -2   29.78    1.24
   0   2  -2   30.71    1.30
   0  -2  -2   29.67    1.28
   0   3  -2    0.11    0.49
   0   3   2    0.64    0.49
   0  -3  -2   -0.26    0.32
   0  -3   2   -0.52    0.47
   0   3  -2    0.15    0.48
   0   3   2    1.14    0.52
   0  -3  -2   -0.57    0.49
   0  -3   2    1.18    0.50
   0  -4   2  128.76    4.62
   0   4  -2  128.06    4.62
   0  -4   2  127.04    4.63
   0   4   2  128.15    4.63
   0  -4  -2  126.15    4.64
   0   4   2  131.84    4.60
   0  -4  -2  128.99    4.61
   0   4  -2  130.72    4.64
   0   5   2   -0.48    0.66
   0   5  -2   -0.60    0.67
   0  -5   2    0.12    0.48
   0  -5  -2    0.05    0.67
   0  -5  -2    1.25    0.76
   0  -5   2   -0.80    0.69
   0   6  -2   51.70    2.50
   0  -6  -2   50.18    2.52
   0   6   2   48.64    2.45
   0  -6   2   50.93    2.52
   0  -7  -2    0.34    0.96
   0  -7   2    1.11    0.99
   0   7  -2   -0.77    0.90
   0   7   2    0.20    0.93
   0  -8  -2   28.35    2.06
   0   8   2   25.57    1.97
   0  -8   2   23.81    1.96
   0   8  -2   20.94    1.89
   0  -9   2   -0.44    1.25
   0   9   2   -0.14    1.25
   0   9  -2    0.53    1.25
   0  -9  -2   -0.92    1.26
   0 -10  -2   17.32    2.04
   0  10  -2   20.81    2.12
   0 -10   2   15.04    2.02
   0  10   2   17.58    2.03
   0 -11   2    1.02    1.63
   0 -11  -2    0.88    1.60
   0  11  -2    1.67    1.63
   0  11   2   -2.49    1.50
   0  12  -2   11.44    2.19
   0 -12   2   10.96    2.24
   0  12   2   14.18    2.21
   0  13   2    3.33    2.48
   0  13  -2   -1.63    1.87
   0 -13  -2    1.55    2.04
   0 -13   2   -0.86    1.94
   0  14  -2    8.97    2.43
   0  14   2    7.88    2.37
   0 -14   2    2.29    2.24
   0 -15   2   -1.40    2.33
  -1   0   2    6.19    0.42
  -1   0  -2    6.58    0.48
   1   0  -2    7.09    0.40
  -1   0  -2    6.83    0.46
   1   0   2    5.99    0.45
   1   0  -2    5.94    0.43
   1   0   2    6.69    0.43
  -1  -1   2    6.87    0.46
  -1  -1   2    7.34    0.47
   1  -1  -2    9.09    0.53
  -1   1  -2    7.54    0.55
  -1  -1   2    8.68    0.43
   1   1   2    9.22    0.51
   1  -1  -2    8.14    0.51
   1  -1   2    7.98    0.54
   1   1  -2    8.51    0.48
   1  -1   2    8.83    0.53
   1   1  -2    8.76    0.48
   1  -1   2    8.61    0.58
  -1  -1  -2    8.96    0.51
   1  -2  -2   16.65    0.90
  -1   2  -2   18.13    0.94
   1  -2  -2   17.47    0.93
   1   2   2   16.97    0.88
  -1  -2   2   18.22    0.90
  -1   2  -2   17.74    0.95
  -1   2   2   17.46    0.92
   1  -2   2   15.57    0.93
  -1  -2  -2   13.55    0.82
   1  -2   2   16.91    0.93
   1   2  -2   16.55    0.88
   1   2  -2   17.70    0.89
  -1  -2  -2   17.51    0.89
  -1   2   2   16.53    0.92
  -1  -3   2  155.08    5.31
   1   3   2  154.57    5.31
  -1   3  -2  151.17    5.29
  -1  -3   2  155.46    5.30
   1  -3  -2  153.93    5.33
   1  -3  -2  150.82    5.30
   1   3   2  155.87    5.30
  -1   3  -2  153.78    5.31
   1   3  -2  158.63    5.30
   1  -3   2  151.46    5.33
  -1   3   2  150.23    5.32
   1   3  -2  162.84    5.32
  -1   3   2  157.60    5.33
  -1  -3  -2  155.73    5.30
  -1  -3  -2  155.34    5.32
   1  -3   2  149.31    5.31
  -1   4  -2   13.73    0.99
   1   4   2   15.87    1.13
  -1   4  -2   14.53    1.09
   1  -4  -2   12.60    1.00
   1   4   2   13.62    1.01
  -1  -4   2   13.91    1.04
  -1  -4   2   14.72    1.04
   1  -4  -2   13.70    1.07
  -1  -4  -2   14.83    1.03
   1  -4   2   12.58    1.03
  -1   4   2   14.24    1.06
   1   4  -2   15.02    1.05
   1  -4   2   13.11    1.03
  -1  -4  -2   12.27    1.02
   1   4  -2   14.41    1.02
  -1   4   2   11.90    1.02
  -1   5  -2   94.96    3.76
  -1  -5   2   96.35    3.75
   1   5   2   96.38    3.73
  -1  -5   2   91.39    3.71
   1  -5  -2  103.65    3.81
  -1  -5  -2   95.01    3.75
   1   5  -2   97.97    3.73
  -1   5   2   97.79    3.76
   1  -5   2   96.19    3.77
  -1  -5  -2   95.86    3.72
  -1   6  -2    7.01    1.09
   1   6   2    7.00    1.04
  -1  -6   2    8.33    1.11
   1  -6  -2    7.29    0.93
  -1  -6  -2    5.62    1.06
   1  -6   2    7.68    1.11
   1   6  -2    6.78    1.05
  -1   6   2    4.99    1.03
   1   7   2   50.38    2.56
  -1   7  -2   50.84    2.47
   1  -7  -2   47.97    2.62
  -1  -7   2   51.51    2.64
   1   7  -2   48.32    2.57
   1  -7   2   51.18    2.64
  -1   7   2   45.50    2.55
  -1  -7  -2   45.18    2.59
   1   8   2   -0.44    1.05
  -1  -8   2    0.92    1.12
  -1   8  -2   -1.40    1.05
   1  -8  -2    0.44    1.12
   1   8  -2   -1.42    1.00
  -1   8   2   -0.76    1.08
   1  -8   2    0.88    1.13
  -1  -8  -2   -0.13    1.10
  -1   9  -2   23.28    2.12
   1   9   2   26.93    2.15
   1  -9  -2   25.31    2.18
  -1  -9   2   21.28    2.07
  -1  -9  -2   26.38    2.17
  -1   9   2   27.17    2.22
   1   9  -2   25.12    2.10
   1  -9   2   20.38    2.05
   1 -10  -2    5.49    1.65
   1  10   2    2.53    1.49
  -1 -10   2    4.16    1.57
  -1  10  -2    3.58    1.54
  -1  10   2    3.15    1.51
  -1 -10  -2    2.31    1.52
   1 -10   2    6.43    1.66
   1  10  -2    4.81    1.56
  -1  11  -2    2.94    1.71
   1 -11  -2    1.70    1.70
   1  11   2    4.27    1.69
  -1 -11   2    6.03    1.80
   1  11  -2    4.11    1.71
  -1 -11  -2    4.53    1.75
   1 -11   2    4.46    1.79
  -1  11   2    2.09    1.67
  -1  12  -2    1.22    1.83
  -1 -12   2    1.81    2.23
   1  12   2    3.07    1.86
   1 -12  -2    0.71    1.84
   1 -12   2    0.92    1.82
   1  12  -2    1.23    1.77
  -1 -12  -2    0.56    1.78
  -1  12   2    0.18    1.76
   1 -13  -2    7.31    2.26
  -1  13  -2   12.08    2.71
   1  13   2    6.53    2.14
  -1 -13   2    9.14    2.28
   1 -13   2    2.79    2.15
  -1 -13  -2    5.14    2.17
   1  13  -2    4.45    2.07
  -1  13   2    6.81    2.23
   1  14   2    1.16    2.22
  -1  14  -2    4.39    2.28
  -1 -14   2   -0.97    2.18
   1 -14   2   -0.65    2.14
  -1 -14  -2    2.57    2.22
  -1  15  -2    2.74    3.02
   1 -15  -2    1.44    2.39
  -1 -15  -2    4.92    2.45
  -2   0   2   55.69    2.01
   2   0  -2   60.98    2.14
   2   0   2   55.76    2.09
  -2   0   2   61.26    2.15
   2   0  -2   58.45    1.99
  -2   0   2   60.59    1.97
  -2   0  -2   58.80    2.06
  -2   0  -2   60.96    2.23
   2   0   2   59.00    2.01
  -2   0  -2   51.88    2.11
  -2  -1   2    2.39    0.29
   2  -1  -2    2.55    0.29
  -2  -1   2    2.42    0.29
  -2   1  -2    2.74    0.36
   2   1   2    1.98    0.27
   2  -1  -2    2.76    0.30
  -2   1  -2    3.10    0.48
   2   1   2    1.89    0.35
  -2   1  -2    2.37    0.34
  -2  -1   2    1.71    0.40
  -2  -1  -2    2.57    0.30
  -2   1   2    2.84    0.31
   2   1  -2    2.24    0.35
   2  -1   2    2.52    0.33
   2  -1   2    2.62    0.35
   2  -1   2    2.44    0.45
  -2   1   2    1.97    0.34
  -2  -1  -2    3.50    0.49
   2   1  -2    2.41    0.26
   2   1  -2    2.71    0.29
   2   2   2  100.17    3.45
  -2  -2   2   99.37    3.44
  -2   2  -2  103.20    3.50
  -2  -2   2  101.54    3.50
  -2  -2   2  100.15    3.43
   2  -2  -2   99.84    3.46
   2  -2  -2   99.19    3.47
   2  -2   2   96.83    3.49
   2   2  -2  100.04    3.42
  -2  -2  -2   96.81    3.45
   2   2  -2   95.96    3.42
  -2   2   2  102.33    3.48
   2  -2   2  102.22    3.49
  -2   3  -2   79.71    3.00
   2   3   2   80.01    2.96
  -2  -3   2   80.87    2.93
  -2   3  -2   82.86    3.01
   2  -3  -2   80.24    2.96
   2  -3  -2   76.85    2.98
  -2   3   2   86.73    3.02
   2   3  -2   83.42    2.96
   2  -3   2   76.46    2.96
   2   3  -2   75.02    2.90
  -2  -3  -2   77.84    2.93
   2  -3   2   79.85    3.00
  -2  -4   2   34.45    1.81
  -2   4  -2   33.19    1.80
  -2   4  -2   38.43    1.84
   2   4   2   38.76    1.75
   2  -4  -2   39.37    1.85
  -2   4   2   35.68    1.83
   2  -4   2   35.52    1.80
  -2   4   2   36.55    1.81
  -2  -4  -2   38.51    1.75
   2  -4   2   39.01    1.86
   2   4  -2   39.29    1.75
  -2   5  -2   37.78    2.02
   2   5   2   38.83    1.95
  -2   5  -2   37.81    2.02
  -2  -5   2   39.02    1.98
  -2  -5   2   38.63    1.96
   2  -5  -2   38.14    1.90
   2   5  -2   39.84    1.95
  -2  -5  -2   42.42    2.03
   2  -5   2   40.36    2.05
  -2  -5  -2   39.04    1.94
  -2   5   2   39.03    2.05
  -2   5   2   39.25    1.89
  -2   6  -2   34.18    2.01
   2  -6  -2   32.79    1.84
  -2  -6   2   32.77    1.95
   2   6   2   31.47    1.88
  -2  -6   2   35.45    1.98
  -2  -6  -2   31.51    1.90
  -2   6   2   30.93    1.98
  -2  -6  -2   29.02    1.96
   2  -6   2   31.08    1.97
   2   6  -2   33.88    1.92
  -2   7  -2   16.51    1.59
   2   7   2   19.53    1.59
   2  -7  -2   18.25    1.63
  -2  -7   2   16.28    1.56
  -2  -7  -2   18.29    1.60
   2  -7   2   17.72    1.63
   2   7  -2   19.59    1.59
  -2   7   2   19.54    1.50
   2   8   2   21.08    1.82
  -2  -8   2   22.39    1.91
  -2   8  -2   25.56    2.01
   2  -8  -2   23.05    1.98
  -2  -8  -2   22.96    1.94
   2   8  -2   22.14    1.86
   2  -8   2   23.23    1.96
  -2   8   2   25.41    2.01
   2  -9  -2   10.08    1.66
  -2   9  -2    8.27    1.62
   2   9   2   10.45    1.56
  -2  -9   2    9.49    1.62
   2  -9   2   11.10    1.69
  -2  -9  -2   13.47    1.71
   2   9  -2   10.04    1.58
  -2   9   2    8.62    1.61
   2 -10  -2   15.05    2.01
   2  10   2   17.33    1.97
  -2 -10   2   13.66    1.94
  -2  10  -2   17.98    2.09
   2  10  -2   13.98    1.87
   2 -10   2   14.47    2.01
  -2 -10  -2   19.41    2.10
  -2  10   2   18.31    2.10
   2 -11  -2    9.37    2.23
  -2  11  -2    5.61    1.82
   2  11   2    3.03    1.99
  -2 -11   2    2.34    1.68
  -2  11   2    7.17    1.85
   2  11  -2    5.57    1.74
  -2 -11  -2    5.61    2.12
   2 -11   2    5.14    1.85
  -2 -12   2    3.55    1.88
   2  12   2    9.57    2.33
  -2  12  -2    4.16    1.98
   2 -12  -2    1.33    1.84
  -2 -12  -2    8.28    2.41
   2  12  -2    4.90    1.87
  -2  12   2    6.45    2.01
   2 -12   2    3.13    1.92
  -2  13  -2    4.88    2.60
  -2 -13   2    3.27    2.06
   2 -13  -2    4.78    2.12
   2  13   2    0.01    1.90
   2  13  -2    5.19    2.03
  -2 -13  -2   10.62    2.69
   2 -13   2    3.80    2.13
  -2  13   2    1.63    2.06
  -2 -14   2    2.59    2.28
  -2  14  -2    6.69    2.36
   2 -14   2   -0.50    2.21
   2 -15  -2    2.25    3.03
  -2  15  -2    5.70    3.18
   2 -15   2    2.83    2.54
  -2 -15  -2   -2.81    2.31
  -3   0  -2  122.18    4.26
  -3   0  -2  127.38    4.21
  -3   0  -2  126.13    4.52
   3   0   2  126.77    4.15
   3   0   2  122.90    4.21
   3   0  -2  125.64    4.45
  -3   0   2  129.80    4.14
  -3   1  -2   71.28    2.74
  -3  -1   2   69.25    2.36
   3   1   2   70.93    2.38
   3  -1  -2   71.23    2.40
  -3   1  -2   70.25    2.45
   3  -1  -2   70.74    2.40
   3  -1  -2   68.59    2.66
   3   1   2   68.33    2.44
  -3   1  -2   69.03    2.47
  -3  -1   2   67.42    2.35
  -3  -1   2   70.23    2.63
   3  -1   2   70.06    2.48
   3   1  -2   73.90    2.67
   3   1  -2   70.04    2.32
  -3   1   2   71.68    2.42
  -3  -1  -2   69.90    2.43
   3  -1   2   67.99    2.43
  -3   1   2   70.81    2.42
  -3  -1  -2   67.18    2.73
   3   1  -2   66.73    2.35
   3  -2  -2   45.84    1.77
   3   2   2   45.03    1.72
  -3   2  -2   44.25    1.79
  -3  -2   2   42.32    1.69
  -3  -2   2   43.42    1.70
   3  -2  -2   46.45    1.79
  -3  -2   2   45.79    1.89
   3   2  -2   41.29    1.87
   3   2  -2   45.98    1.68
   3  -2   2   43.92    1.76
  -3  -2  -2   45.40    1.74
   3   2  -2   46.14    1.68
   3  -2   2   45.84    1.83
  -3   2   2   45.98    1.77
  -3  -2  -2   47.22    2.01
  -3   2   2   46.39    1.78
  -3  -3   2    8.44    0.77
  -3   3  -2   11.14    0.84
  -3  -3   2   10.22    0.73
   3  -3  -2    9.51    0.76
   3   3   2    9.06    0.76
   3  -3  -2    9.77    0.79
   3   3  -2    9.67    0.75
   3  -3   2    8.22    0.76
   3  -3   2    9.63    0.82
   3   3  -2    9.78    0.70
  -3   3   2   10.01    0.81
  -3  -3  -2    9.91    0.74
  -3  -4   2   21.35    1.24
   3  -4  -2   20.11    1.32
   3   4   2   18.88    1.28
  -3   4  -2   19.44    1.33
  -3  -4  -2   19.23    1.30
   3   4  -2   19.79    1.19
  -3   4   2   17.49    1.31
   3  -4   2   18.76    1.32
  -3   5  -2   12.14    1.17
  -3   5  -2   11.93    1.14
  -3  -5   2   12.88    1.08
   3   5   2   12.43    1.05
   3  -5  -2   11.98    1.13
  -3  -5   2   12.02    1.02
  -3  -5  -2   11.61    1.14
   3  -5   2   12.76    1.17
  -3   5   2   11.56    1.13
   3   5  -2    9.05    0.97
  -3   5   2   11.74    1.14
   3   6   2   27.03    1.76
   3  -6  -2   30.17    1.95
  -3   6  -2   30.03    1.95
  -3  -6   2   29.37    1.86
  -3  -6  -2   33.28    2.01
  -3   6   2   33.89    1.97
   3  -6   2   33.88    2.00
  -3  -6  -2   24.31    1.68
   3   6  -2   32.10    1.83
   3  -7  -2   28.74    1.96
  -3   7  -2   27.58    1.96
   3   7   2   28.16    2.05
   3  -7   2   24.60    1.88
  -3   7   2   20.88    1.81
   3   7  -2   23.92    1.85
   3  -8  -2   33.93    2.34
   3   8   2   26.23    2.11
  -3   8  -2   26.99    2.13
   3   8  -2   28.79    2.04
   3  -8   2   30.26    2.17
  -3  -8  -2   23.68    2.14
  -3   8   2   26.08    2.10
   3   9   2    4.62    1.56
  -3   9  -2    7.48    1.54
  -3  -9   2    3.03    1.34
   3  -9  -2    5.40    1.48
   3   9  -2    3.35    1.29
  -3  -9  -2    2.13    1.31
  -3   9   2    4.03    1.43
   3  -9   2    1.26    1.37
   3 -10  -2   29.76    2.51
  -3  10  -2   28.86    2.49
  -3 -10   2   24.69    2.33
   3  10   2   25.05    2.50
   3 -10   2   27.61    2.46
  -3  10   2   31.47    2.55
   3  10  -2   28.18    2.36
  -3 -10  -2   30.00    2.45
  -3  11  -2    4.11    1.79
   3 -11  -2    3.99    1.77
  -3 -11   2    1.99    1.66
   3  11   2   -0.34    1.55
   3 -11   2    4.57    1.84
  -3 -11  -2    1.86    1.64
   3  11  -2    3.63    1.67
  -3  11   2    3.55    1.76
   3 -12  -2   10.40    2.15
  -3  12  -2    7.77    2.14
  -3 -12   2    8.87    2.10
   3  12   2   11.04    2.10
  -3  12   2   11.64    2.26
   3  12  -2    9.91    2.06
  -3 -12  -2   10.11    2.14
   3 -12   2   15.12    2.34
  -3 -13   2    3.40    2.43
  -3  13  -2    3.11    2.10
   3 -13  -2    0.17    2.02
  -3 -13  -2    1.11    1.94
   3 -13   2   -0.05    2.02
  -3  13   2   -1.57    1.98
  -3  14  -2   -0.33    2.14
  -3 -14   2    4.51    2.32
   3 -14   2    4.20    2.40
  -3  14   2    6.77    2.99
  -4   0   2  104.04    3.85
  -4   0  -2  108.26    3.92
  -4   0  -2  101.97    3.53
   4   0   2  105.66    3.47
   4   0  -2  100.32    3.86
  -4   0  -2  104.77    3.55
   4   0   2  106.07    3.44
  -4   0   2  100.74    3.40
   4  -1  -2  132.80    4.48
  -4   1  -2  137.77    4.97
  -4   1  -2  140.01    4.57
   4   1   2  136.85    4.45
   4  -1  -2  132.74    4.47
  -4  -1   2  138.99    4.43
  -4   1  -2  134.39    4.56
  -4  -1   2  132.28    4.85
   4   1   2  133.50    4.50
  -4  -1  -2  134.64    4.96
  -4   1   2  138.18    4.51
   4   1  -2  130.59    4.89
   4  -1   2  137.13    4.52
  -4   1   2  134.92    4.50
   4  -1   2  136.93    4.58
  -4  -1  -2  134.31    4.52
  -4  -2   2   35.78    1.42
   4   2   2   37.06    1.44
  -4  -2   2   35.37    1.43
  -4  -2   2   37.47    1.85
  -4   2  -2   38.30    1.63
   4  -2  -2   36.80    1.52
   4  -2  -2   37.10    1.53
  -4   2   2   37.14    1.55
  -4  -2  -2   38.06    1.50
   4  -2   2   36.96    1.52
   4   2  -2   38.49    1.41
  -4   2   2   36.84    1.53
   4   2  -2   36.55    1.40
  -4  -2  -2   38.33    1.79
   4  -2   2   36.80    1.59
  -4  -3   2   98.77    3.87
  -4   3  -2  104.09    3.72
  -4  -3   2  100.29    3.61
   4   3   2  104.88    3.62
   4  -3  -2  101.83    3.68
   4   3  -2   98.15    3.57
  -4  -3  -2  103.71    3.63
  -4   3   2  104.72    3.72
   4  -3   2  102.06    3.70
   4   3  -2  101.03    3.58
  -4  -3  -2  103.57    3.96
  -4   4  -2    8.21    0.91
  -4  -4   2   11.31    0.94
  -4  -4   2    9.66    0.96
  -4  -4   2    8.89    0.89
   4  -4  -2    7.77    0.97
   4   4   2   10.36    0.82
  -4  -4  -2    9.37    1.07
  -4   4   2   10.93    0.97
  -4  -4  -2   10.54    0.93
   4  -4   2    8.05    0.90
  -4  -4  -2    9.38    0.88
   4   4  -2    9.04    0.85
   4   5   2   49.38    2.24
   4  -5  -2   47.89    2.30
  -4  -5   2   48.73    2.28
  -4  -5   2   50.83    2.22
  -4   5  -2   46.70    2.28
  -4   5  -2   48.03    2.34
  -4  -5  -2   49.52    2.24
  -4   5   2   43.14    2.30
   4   5  -2   47.22    2.14
  -4  -5  -2   43.79    2.15
   4  -5   2   47.10    2.44
  -4  -6   2   15.45    1.42
   4  -6  -2   13.74    1.34
   4   6   2   14.49    1.25
  -4   6  -2   18.23    1.48
  -4  -6   2   14.99    1.29
   4  -6   2   16.07    1.43
  -4  -6  -2   14.92    1.29
  -4   6   2   14.79    1.38
  -4  -6  -2   13.91    1.31
   4   6  -2   15.44    1.26
   4   7   2   42.04    2.24
  -4  -7   2   36.95    2.23
   4  -7  -2   41.23    2.39
  -4   7  -2   34.41    2.35
  -4   7   2   40.11    2.40
  -4  -7  -2   41.74    2.27
   4   7  -2   39.15    2.22
   4  -7   2   38.60    2.40
   4  -8  -2    6.77    1.38
  -4   8  -2    4.79    1.36
   4   8   2    4.42    1.17
  -4   8   2    4.63    1.33
   4   8  -2    3.71    1.38
   4  -8   2    5.32    1.36
  -4  -9   2   33.88    2.36
   4   9   2   31.45    2.25
   4  -9  -2   29.97    2.38
  -4   9  -2   27.67    2.34
   4   9  -2   30.89    2.25
   4  -9   2   30.50    2.57
  -4  -9  -2   27.37    2.24
  -4   9   2   27.51    2.34
   4  10   2    0.77    1.66
  -4 -10   2    0.20    1.37
  -4  10  -2    0.97    1.48
   4 -10  -2   -0.28    1.47
  -4  10   2    0.22    1.48
  -4 -10  -2    0.88    1.43
   4  10  -2    0.89    1.38
   4 -10   2   -0.18    1.51
  -4  11  -2   12.76    2.14
   4 -11  -2    9.69    2.00
   4  11   2   12.71    2.21
  -4 -11   2   12.86    1.98
  -4  11   2   12.06    2.12
  -4 -11  -2   10.60    1.97
   4 -11   2    9.53    2.04
   4  11  -2   11.99    1.94
   4 -12  -2   -2.33    1.76
  -4  12  -2    3.51    1.98
  -4 -12   2    0.62    1.80
  -4  12   2    1.05    1.94
  -4 -12  -2    1.12    1.85
   4 -12   2    0.79    1.88
  -4 -13   2   15.85    2.78
  -4  13  -2    3.63    2.18
   4 -13  -2    3.48    2.16
   4 -13   2    5.12    2.25
  -4  13   2    5.84    2.20
  -4 -13  -2    6.27    2.14
  -4  14  -2   13.06    2.66
  -4 -14   2    2.89    2.26
   5   0   2   55.68    1.89
  -5   0  -2   55.91    2.03
  -5   0   2   57.15    2.46
  -5   0   2   56.54    1.86
  -5   0  -2   52.32    2.03
   5   0   2   55.47    1.87
  -5   0  -2   56.48    2.57
   5  -1  -2   19.12    0.81
   5   1   2   18.84    0.76
   5  -1  -2   20.12    0.83
   5   1   2   20.26    0.79
  -5  -1   2   19.85    1.35
  -5  -1   2   19.27    0.75
  -5   1  -2   20.72    1.02
  -5   1  -2   20.02    1.50
  -5   1  -2   18.72    0.95
  -5  -1   2   19.56    0.76
  -5   1   2   19.50    0.90
  -5  -1  -2   20.10    0.94
   5  -1   2   19.56    0.90
   5  -1   2   20.73    1.04
  -5   1   2   19.90    0.91
  -5  -1  -2   21.22    1.52
  -5  -2   2   79.57    2.68
   5   2   2   75.06    2.73
  -5  -2   2   75.65    3.13
   5  -2  -2   79.73    2.76
   5  -2  -2   77.49    2.75
   5   2   2   76.83    2.67
  -5  -2   2   78.55    2.68
  -5   2  -2   78.89    2.85
   5   2  -2   77.42    2.61
  -5  -2  -2   77.54    3.28
   5  -2   2   77.28    2.83
  -5  -2  -2   78.05    2.74
  -5   2   2   73.93    2.77
   5  -2   2   72.29    2.78
  -5  -3   2    3.61    0.54
  -5  -3   2    3.21    0.51
   5   3   2    3.05    0.49
  -5   3  -2    2.65    0.61
  -5  -3   2    3.07    0.89
   5  -3  -2    2.30    0.60
  -5   3  -2    1.90    0.56
   5   3  -2    2.39    0.43
  -5   3   2    2.30    0.67
   5  -3   2    2.39    0.64
  -5  -3  -2    3.32    0.89
  -5   3   2    2.81    0.58
   5   3  -2    2.31    0.43
  -5  -3  -2    3.10    0.55
  -5  -3  -2    2.58    0.58
  -5  -4   2   70.97    2.72
  -5  -4   2   67.56    2.70
   5   4   2   71.57    2.72
  -5   4  -2   69.84    2.87
  -5   4  -2   69.01    2.94
   5  -4  -2   68.76    2.80
  -5  -4   2   73.53    3.11
  -5  -4  -2   67.73    2.80
   5  -4   2   73.65    2.93
  -5   4   2   72.43    2.87
  -5  -4  -2   67.55    2.76
  -5   4   2   72.36    2.86
  -5  -4  -2   67.28    3.11
   5   4  -2   69.49    2.68
   5   5   2   -0.21    0.57
  -5  -5   2    0.96    0.78
  -5  -5   2    0.40    0.76
  -5  -5   2   -0.32    0.73
  -5   5  -2    0.55    0.83
   5  -5  -2    0.76    0.72
  -5   5  -2    1.31    0.97
  -5   5   2   -0.42    0.76
   5   5  -2    0.55    0.68
  -5  -5  -2   -0.89    0.71
  -5   5   2    0.23    0.72
  -5  -5  -2   -0.66    0.62
   5  -5   2    0.00    0.87
  -5  -5  -2   -0.36    0.84
  -5  -6   2   24.88    1.89
   5  -6  -2   26.18    1.86
   5   6   2   28.72    1.69
  -5   6  -2   28.35    1.96
  -5  -6   2   29.00    1.73
  -5  -6   2   27.75    1.76
  -5  -6  -2   27.23    1.80
  -5  -6  -2   30.22    1.78
  -5  -6  -2   26.83    2.02
   5   6  -2   24.93    1.62
  -5   6   2   27.38    1.97
   5  -6   2   25.50    1.87
  -5  -7   2    2.36    0.95
   5   7   2    1.00    0.88
  -5  -7   2    2.47    1.08
   5  -7  -2    1.02    1.05
  -5  -7   2    2.68    1.00
  -5  -7  -2    2.38    1.13
   5   7  -2    3.06    1.10
   5  -7   2    2.08    1.12
   5  -8  -2   78.99    3.91
  -5   8  -2   87.40    4.01
   5   8   2   87.19    3.92
  -5   8   2   88.50    3.99
   5   8  -2   82.00    3.87
   5  -8   2   91.39    4.04
  -5  -9   2    2.27    1.22
   5  -9  -2    0.02    1.35
   5   9   2   -1.13    1.15
  -5   9  -2   -2.26    1.28
   5  -9   2    3.45    1.45
  -5  -9  -2    0.16    1.18
  -5   9   2   -0.13    1.31
   5   9  -2    1.28    1.19
  -5 -10   2   21.31    2.26
   5  10   2   20.80    2.07
  -5  10  -2   16.23    2.15
   5 -10  -2   19.46    2.42
   5 -10   2   18.97    2.23
  -5 -10  -2   20.99    2.10
  -5  10   2   17.99    2.19
   5  10  -2   16.36    2.16
  -5 -11   2    0.27    1.50
  -5  11  -2    1.51    1.79
   5 -11  -2    1.00    1.70
  -5  11   2    0.75    1.71
  -5 -11  -2   -0.04    1.86
   5 -11   2    4.11    2.13
  -5 -12   2    3.66    1.86
   5 -12  -2   -1.81    1.81
  -5  12  -2    1.10    1.95
   5 -12   2    2.57    1.99
  -5 -12  -2    3.09    2.23
  -5  12   2    2.05    1.99
  -5 -13   2    0.38    1.93
  -5  13  -2   -0.02    2.56
  -5 -13  -2    1.05    2.41
  -5  13   2   -0.26    2.07
   5 -13   2   -1.12    2.09
  -5  14  -2    6.40    2.48
  -5 -14   2    9.98    2.85
  -5  14   2    2.91    2.44
  -5 -14  -2    2.84    2.64
  -6   0  -2    0.85    0.35
  -6   0  -2    2.00    0.86
  -6   0  -2    1.27    0.44
  -6   0   2    1.05    0.20
  -6   0   2    0.26    0.71
  -6   1  -2  175.32    6.63
  -6  -1   2  177.20    5.80
  -6  -1   2  180.48    5.79
  -6   1  -2  183.95    5.99
  -6  -1   2  183.93    6.54
  -6   1   2  184.07    6.56
   6  -1   2  164.02    5.99
  -6  -1  -2  181.86    6.59
  -6   1   2  183.49    5.93
   6  -1   2  180.66    5.90
  -6  -1  -2  179.14    6.01
  -6  -2   2    0.10    0.22
  -6   2  -2    1.73    0.52
  -6  -2   2    0.68    0.33
   6  -2  -2    0.65    0.40
   6   2   2    1.46    0.36
  -6   2  -2    0.96    0.52
  -6  -2   2    1.74    0.76
   6   2   2    1.41    0.30
  -6   2   2    1.45    0.47
  -6  -2  -2    2.11    0.89
  -6   2   2    1.30    0.45
   6  -2   2    0.86    0.47
  -6  -2  -2    1.44    0.43
  -6   3  -2   69.31    2.73
   6   3   2   68.43    2.53
  -6  -3   2   72.60    2.58
   6  -3  -2   66.15    2.65
  -6   3  -2   72.37    2.76
  -6  -3   2   69.37    3.10
  -6  -3   2   71.95    2.57
  -6   3   2   68.09    2.74
  -6  -3  -2   68.58    2.61
  -6  -3  -2   66.91    3.17
   6  -3   2   67.99    2.72
   6   3  -2   69.86    2.47
  -6  -3  -2   71.71    2.67
  -6   3   2   69.26    2.76
   6   4   2    1.83    0.55
  -6  -4   2    2.81    1.04
  -6   4  -2    0.16    0.79
  -6  -4   2    2.65    0.67
  -6  -4   2    1.32    0.59
   6  -4  -2    0.86    0.72
  -6   4  -2    1.08    0.82
  -6  -4  -2    1.38    0.53
   6   4  -2    2.61    0.59
  -6   4   2    1.36    0.82
  -6  -4  -2    0.21    0.90
   6  -4   2    2.36    0.78
  -6  -4  -2    0.35    0.64
  -6   4   2    2.66    0.84
  -6  -5   2   90.14    3.50
  -6   5  -2   93.49    3.73
  -6  -5   2   86.34    3.56
   6   5   2   93.66    3.51
  -6   5  -2   86.17    3.68
   6  -5  -2   96.90    3.71
  -6  -5   2   93.58    3.90
   6  -5   2   89.05    3.64
   6   5  -2   89.99    3.46
  -6   5   2   87.27    3.68
  -6  -5  -2   88.57    3.99
  -6  -5  -2   91.11    3.62
  -6   5   2   96.67    3.71
  -6  -5  -2   92.20    3.59
  -6   6  -2    2.97    1.00
  -6  -6   2    3.04    1.24
   6  -6  -2    2.47    1.11
  -6  -6   2    3.02    1.03
  -6  -6   2    1.22    0.77
   6   6   2    1.54    0.89
   6   6  -2    2.81    0.77
  -6  -6  -2    2.46    0.81
   6  -6   2    2.90    0.97
  -6  -6  -2    4.21    1.20
  -6  -6  -2    2.09    0.88
  -6   6   2    2.97    1.01
  -6  -7   2   56.50    2.87
   6   7   2   57.29    2.71
  -6  -7   2   55.64    2.93
   6  -7  -2   58.21    2.91
  -6  -7   2   56.69    3.19
  -6  -7  -2   58.80    3.20
  -6  -7  -2   57.36    2.91
  -6  -7  -2   54.62    2.78
   6   7  -2   56.10    2.67
   6  -7   2   55.67    2.92
  -6  -8   2    2.38    1.36
  -6  -8   2    3.37    1.51
   6  -8  -2    2.62    1.49
  -6   8  -2    0.80    1.19
   6   8   2    2.56    1.26
   6  -8   2   -0.04    1.46
  -6  -8  -2   -0.01    1.06
  -6   8   2    0.65    1.17
   6   8  -2   -1.34    0.92
  -6  -8  -2    0.26    1.61
   6  -9  -2    6.19    1.79
  -6  -9   2   12.69    1.80
  -6   9  -2    8.90    1.70
  -6  -9   2   10.28    1.56
   6   9   2    6.69    1.42
  -6  -9  -2    7.70    1.73
  -6  -9  -2    7.67    1.80
   6  -9   2    7.77    1.92
  -6   9   2    8.28    1.68
   6 -10  -2    2.88    1.93
  -6  10  -2    1.77    1.63
  -6 -10   2    4.29    1.63
  -6 -10   2    4.40    1.49
  -6 -10  -2    2.68    2.05
  -6 -10  -2    4.44    1.51
  -6  10   2    2.79    1.67
   6 -10   2    6.89    1.76
   6 -11  -2    9.94    2.02
  -6  11  -2    5.08    1.96
  -6 -11   2    7.65    2.22
  -6 -11   2    8.19    2.05
  -6 -11  -2    7.32    1.79
  -6 -11  -2    9.01    2.11
  -6  11   2   11.93    2.16
   6 -11   2    6.28    1.98
  -6 -12   2   -0.15    2.18
  -6 -12   2   -0.89    1.63
  -6  12  -2    0.02    1.94
  -6 -12  -2   -1.12    1.67
  -6  12   2   -0.79    1.87
  -6 -12  -2    0.16    2.00
  -6 -13   2    3.59    2.00
  -6  13  -2    5.76    2.28
  -6 -13   2    1.73    2.37
  -6 -13  -2    2.05    1.91
  -6 -13  -2   -1.30    2.60
  -6  13   2    4.97    2.27
  -6  14  -2    3.56    2.94
  -6 -14   2    2.89    2.17
  -6 -14   2    5.71    2.27
  -6 -14  -2    1.09    2.28
  -6 -14  -2    0.14    2.14
  -7   0  -2   59.72    3.13
  -7   0   2   64.40    3.04
  -7   0  -2   67.55    2.36
  -7   0   2   67.99    2.20
  -7   1  -2    5.36    1.12
  -7   1  -2    4.62    0.58
  -7   1  -2    5.06    0.56
  -7  -1   2    4.24    0.99
   7  -1   2    4.84    0.44
  -7   1   2    4.04    1.01
  -7   1   2    5.30    0.47
  -7  -1  -2    4.94    0.57
   7  -1   2    4.91    0.37
  -7  -1  -2    4.49    1.09
  -7   2  -2  128.07    4.52
   7  -2  -2  129.81    4.37
  -7   2  -2  125.37    5.18
  -7  -2   2  122.93    5.11
  -7  -2   2  131.69    4.31
  -7   2  -2  130.67    4.57
  -7   2   2  135.09    4.50
  -7  -2  -2  131.33    4.43
  -7  -2  -2  129.96    5.18
  -7   2   2  127.65    4.48
   7  -2   2  126.55    4.51
  -7   3  -2    2.97    0.72
  -7  -3   2    3.64    0.53
   7   3   2    4.25    0.47
  -7   3  -2    5.03    0.72
  -7  -3   2    5.09    1.05
  -7  -3   2    4.54    0.57
   7  -3  -2    2.78    0.59
  -7  -3  -2    3.69    0.60
  -7   3   2    3.44    0.73
  -7   3   2    3.90    0.72
  -7  -3  -2    5.26    0.65
  -7  -3  -2    5.83    1.18
   7  -3   2    3.01    0.66
   7   3  -2    4.03    0.37
  -7   4  -2   40.09    2.12
  -7  -4   2   43.22    1.85
  -7   4  -2   39.20    2.01
  -7  -4   2   42.62    2.41
   7   4   2   39.50    1.75
  -7  -4   2   39.16    1.80
   7  -4  -2   35.71    1.92
  -7  -4  -2   41.21    1.87
  -7   4   2   39.68    2.07
  -7  -4  -2   43.26    2.52
   7  -4   2   40.80    1.93
  -7   4   2   39.87    2.11
  -7  -4  -2   42.20    1.91
   7   4  -2   41.25    1.71
  -7   5  -2    2.24    0.86
  -7  -5   2    2.13    0.83
  -7  -5   2    1.69    0.76
  -7  -5   2    3.34    1.23
   7  -5  -2    3.31    0.81
  -7   5  -2    1.27    0.84
   7   5   2    2.86    0.71
  -7  -5  -2    1.79    0.84
  -7  -5  -2    3.12    0.82
  -7   5   2    2.97    1.05
  -7   5   2    3.36    0.90
  -7  -5  -2    0.81    1.11
   7  -5   2    2.34    0.81
   7   5  -2    1.45    0.61
  -7  -6   2   20.80    1.53
  -7   6  -2   21.09    1.82
  -7   6  -2   21.37    1.69
   7  -6  -2   18.32    1.54
  -7  -6   2   20.83    1.55
  -7  -6   2   19.13    1.93
   7   6   2   21.18    1.56
   7  -6   2   19.18    1.69
  -7   6   2   21.97    1.80
  -7  -6  -2   19.74    1.55
  -7  -6  -2   18.92    1.89
  -7   6   2   21.02    1.66
  -7  -6  -2   19.83    1.58
   7   6  -2   21.80    1.50
  -7  -7   2   16.89    1.96
   7  -7  -2   18.53    1.66
   7   7   2   17.86    1.44
  -7  -7   2   17.47    1.64
   7  -7   2   16.57    1.64
  -7  -7  -2   13.44    1.46
   7   7  -2   18.57    1.51
  -7   7   2   16.96    1.67
  -7  -7  -2   18.19    1.96
   7  -8  -2   27.30    2.15
  -7   8  -2   28.44    2.24
  -7  -8   2   28.23    2.17
  -7  -8   2   29.10    2.51
  -7   8   2   22.82    2.25
  -7  -8  -2   29.57    2.48
  -7  -8  -2   28.13    2.07
   7  -8   2   28.32    2.22
  -7  -9   2   10.89    2.08
   7  -9  -2    9.14    1.68
  -7   9  -2   10.60    1.80
  -7  -9   2    8.98    1.78
  -7  -9  -2   11.08    1.63
  -7  -9  -2    9.81    1.95
   7  -9   2   12.89    1.81
  -7   9   2   11.58    1.81
  -7  10  -2   14.63    2.13
  -7 -10   2   13.28    2.31
  -7 -10   2   17.72    1.97
  -7 -10  -2   12.51    2.08
  -7 -10  -2   13.46    2.28
  -7  10   2   13.62    2.34
  -7  11  -2    1.94    1.84
  -7 -11   2    1.93    1.83
  -7 -11   2    5.10    1.69
  -7 -11  -2    4.96    2.05
  -7 -11  -2    1.10    1.90
  -7  11   2    2.35    1.85
  -7 -12   2    6.99    2.53
  -7  12  -2    4.07    2.12
  -7 -12   2    5.14    2.24
  -7  12   2    3.27    2.01
  -7 -12  -2   10.83    2.42
  -7 -12  -2   10.07    2.37
  -7 -13   2    2.51    2.58
  -7  13  -2    0.39    2.20
  -7 -13   2    3.89    2.04
  -7 -13  -2    0.98    2.24
  -7 -13  -2    1.65    2.36
  -8   0  -2   49.45    2.79
  -8   0   2   50.66    2.67
  -8   0  -2   45.57    1.90
  -8   0  -2   47.47    1.78
  -8   1  -2   89.06    3.20
  -8   1  -2   89.12    3.15
  -8  -1   2   86.89    3.90
  -8   1  -2   81.17    3.98
  -8  -1  -2   92.24    3.13
  -8  -1  -2   94.22    4.08
  -8   1   2   89.35    3.07
  -8   1   2   84.52    3.89
  -8  -2   2   17.55    1.73
  -8   2  -2   16.25    1.10
  -8  -2   2   17.01    0.79
  -8   2  -2   16.12    1.21
  -8   2  -2   18.11    1.75
  -8  -2   2   16.87    0.79
   8  -2  -2   17.35    0.85
  -8   2   2   20.77    1.07
   8  -2   2   15.34    1.10
  -8  -2  -2   18.16    1.04
  -8  -2  -2   18.40    1.77
  -8   2   2   19.54    1.13
  -8  -3   2   84.11    3.02
  -8   3  -2   84.69    3.29
   8  -3  -2   87.02    3.10
  -8  -3   2   87.69    3.03
  -8   3  -2   88.49    3.32
   8   3   2   83.48    2.81
  -8  -3   2   82.73    3.80
  -8   3   2   79.90    3.23
  -8  -3  -2   84.86    3.95
  -8  -3  -2   83.74    3.10
  -8  -3  -2   81.24    3.11
  -8   3   2   83.53    3.23
   8  -3   2   88.50    3.22
   8   4   2   21.88    1.16
  -8   4  -2   23.60    1.56
  -8   4  -2   24.65    1.68
  -8  -4   2   20.23    1.94
  -8  -4   2   23.44    1.36
   8  -4  -2   21.94    1.42
  -8  -4   2   20.10    1.31
   8  -4   2   24.25    1.53
  -8   4   2   21.17    1.50
  -8   4   2   23.58    1.52
  -8  -4  -2   25.33    1.50
  -8  -4  -2   22.12    1.43
  -8  -4  -2   18.94    1.92
   8   4  -2   21.68    1.06
  -8  -5   2   42.03    2.11
   8   5   2   41.09    1.89
  -8   5  -2   43.47    2.36
  -8  -5   2   39.60    2.57
  -8  -5   2   38.39    1.96
   8  -5  -2   41.23    2.18
  -8   5  -2   37.47    2.37
  -8  -5  -2   38.97    2.70
  -8  -5  -2   40.84    2.08
  -8  -5  -2   39.97    2.03
  -8   5   2   39.27    2.19
   8  -5   2   40.02    2.08
   8   5  -2   41.51    1.81
  -8   5   2   41.03    2.17
  -8  -6   2   16.14    1.38
   8   6   2   15.54    1.25
  -8   6  -2   13.79    1.68
  -8   6  -2   18.10    1.59
  -8  -6   2   15.80    1.42
  -8  -6   2   16.15    1.94
   8  -6  -2   18.53    1.50
   8  -6   2   17.57    1.49
  -8   6   2   13.98    1.61
  -8  -6  -2   15.59    1.44
  -8  -6  -2   15.66    1.32
  -8  -6  -2   17.10    1.93
  -8   6   2   19.14    1.60
   8   6  -2   16.12    1.27
  -8   7  -2    5.51    1.32
   8  -7  -2    6.00    1.44
  -8  -7   2    6.15    1.71
  -8  -7   2    7.62    1.31
   8  -7   2    6.20    1.29
  -8   7   2    8.14    1.36
  -8  -7  -2    8.74    1.97
  -8  -7  -2    7.71    1.34
  -8  -8   2   19.26    2.08
  -8  -8   2   15.72    1.62
  -8   8  -2   13.78    1.80
  -8  -8  -2   13.62    2.30
  -8  -8  -2   10.94    1.52
   8  -8   2   19.99    1.87
  -8   8   2   14.93    1.80
  -8  -9   2    5.85    1.39
  -8   9  -2    6.06    1.61
  -8  -9   2    4.35    1.64
  -8  -9  -2    5.95    1.88
  -8   9   2    7.89    1.91
  -8  -9  -2    7.26    1.45
  -8  10  -2    4.70    1.72
  -8 -10   2    0.85    1.40
  -8 -10   2    5.06    1.80
  -8 -10  -2   -0.69    1.69
  -8 -10  -2    2.70    1.91
  -8  10   2    2.42    1.65
  -8 -11   2    2.98    1.89
  -8  11  -2   -2.22    1.68
  -8 -11   2    2.46    1.62
  -8 -11  -2   -0.90    1.90
  -8 -11  -2    1.12    1.89
  -8  11   2    4.81    2.22
  -8 -12   2    2.25    2.54
  -8  12  -2    3.78    2.08
  -8 -12   2    3.97    2.19
  -8 -12  -2    1.43    2.19
  -8  12   2    4.20    2.07
  -8 -12  -2    8.34    2.33
  -8 -13   2    1.48    1.94
  -8  13  -2    0.26    2.23
  -8 -13   2    0.46    2.59
  -8 -13  -2    9.28    2.54
  -8  13   2    1.30    2.20
  -8 -13  -2   -0.16    2.27
  -9   0   2   24.28    2.00
  -9   0  -2   23.11    1.24
  -9   0  -2   26.40    1.12
  -9   0  -2   21.59    2.02
  -9   1  -2   12.91    0.91
  -9   1  -2   15.40    1.01
  -9  -1   2   14.50    1.65
  -9   1  -2   13.66    1.74
  -9   1   2   14.44    1.65
  -9  -1  -2   13.29    1.69
  -9  -1  -2   13.45    0.82
  -9   1   2   15.22    0.82
  -9  -2   2   36.66    2.44
  -9   2  -2   31.60    1.65
  -9   2  -2   35.23    1.64
  -9  -2  -2   34.40    1.57
  -9  -2  -2   39.13    2.61
   9  -2   2   32.86    1.47
  -9   2   2   34.01    1.58
  -9   2   2   32.77    1.56
  -9  -2  -2   36.19    1.41
  -9   3  -2   29.17    1.61
  -9   3  -2   27.95    1.60
  -9  -3   2   25.64    2.09
  -9  -3   2   24.64    1.19
   9  -3  -2   25.48    1.27
  -9  -3   2   26.68    1.25
  -9   3   2   26.61    1.60
  -9  -3  -2   27.27    2.22
   9  -3   2   27.33    1.49
  -9  -3  -2   26.61    1.41
  -9  -3  -2   26.01    1.38
  -9   3   2   25.08    1.60
   9   4   2   21.94    0.96
  -9  -4   2   23.03    1.29
  -9  -4   2   20.88    1.31
  -9   4  -2   20.37    1.51
  -9  -4   2   22.61    1.95
   9  -4  -2   21.01    1.44
  -9   4  -2   23.43    1.67
  -9  -4  -2   26.10    2.19
   9  -4   2   19.58    1.38
  -9  -4  -2   22.95    1.43
  -9  -4  -2   20.86    1.41
  -9   4   2   21.74    1.61
  -9   4   2   21.20    1.49
  -9  -5   2   33.74    1.87
  -9  -5   2   39.31    2.57
  -9  -5   2   31.05    1.73
   9  -5  -2   32.47    1.93
  -9   5  -2   35.77    2.19
  -9  -5  -2   32.88    1.84
  -9  -5  -2   33.36    2.59
   9  -5   2   32.92    1.98
  -9  -5  -2   31.81    1.83
  -9   5   2   35.06    2.00
  -9  -6   2   21.57    1.59
  -9   6  -2   22.25    1.81
  -9  -6   2   22.37    2.29
  -9  -6  -2   21.36    2.21
  -9   6   2   22.69    1.90
  -9  -6  -2   22.54    1.63
  -9   7  -2    9.37    1.50
  -9  -7   2   12.75    2.07
  -9  -7   2   11.26    1.43
  -9  -7  -2   12.39    2.19
  -9   7   2   11.44    1.74
  -9  -7  -2    9.95    1.29
  -9  -8   2    0.55    1.43
  -9   8  -2    3.32    1.42
  -9  -8   2    2.15    1.37
  -9   8   2    0.69    1.31
  -9  -8  -2    1.39    1.36
  -9  -8  -2    2.70    2.04
  -9   9  -2   11.54    1.85
  -9  -9   2   13.29    2.32
  -9  -9   2   12.47    1.81
  -9  -9  -2    7.59    1.71
  -9   9   2    8.17    2.04
  -9  -9  -2    4.58    1.98
  -9  10  -2    1.33    1.68
  -9 -10   2   -0.29    1.69
  -9 -10   2    1.29    1.79
  -9 -10  -2    4.89    1.79
  -9  10   2    5.78    2.06
  -9 -10  -2    2.37    1.97
  -9 -11   2    4.94    2.05
  -9  11  -2    4.42    2.39
  -9 -11   2    6.53    2.15
  -9 -11  -2    6.16    2.29
  -9  11   2    7.50    2.05
  -9 -11  -2    3.27    1.99
  -9  12  -2    5.73    2.20
  -9 -12   2    1.99    2.59
  -9 -12   2    1.60    2.11
  -9 -12  -2    6.46    2.95
  -9 -12  -2    7.56    2.27
  -9  12   2    4.62    2.16
  -9 -13   2    1.91    2.26
  -9 -13  -2    0.52    2.47
 -10   0  -2   57.14    2.14
 -10   0  -2   53.04    3.31
 -10   0  -2   56.19    2.03
 -10   0   2   53.65    3.17
 -10  -1   2    6.88    1.49
 -10   1  -2   10.58    0.77
 -10   1  -2   10.52    0.88
 -10   1  -2   10.13    1.70
 -10  -1  -2    8.58    0.65
 -10  -1  -2   11.68    1.75
 -10   1   2    9.58    0.65
 -10   2  -2   84.66    3.18
 -10  -2   2   79.86    4.04
 -10   2  -2   86.15    3.22
 -10   2   2   86.31    3.11
 -10  -2  -2   83.23    2.92
 -10  -2  -2   82.78    3.02
 -10  -2  -2   79.91    4.19
 -10  -3   2    5.08    1.46
 -10  -3   2    7.29    0.58
 -10   3  -2    5.44    0.87
 -10   3  -2    6.76    1.03
 -10  -3   2    6.45    0.58
  10  -3  -2    8.29    0.64
 -10   3   2    5.56    0.91
 -10  -3  -2    7.98    1.67
 -10  -3  -2    7.66    0.79
 -10  -3  -2    5.62    0.68
 -10   3   2    6.96    0.92
 -10   4  -2   59.47    2.77
 -10  -4   2   58.83    3.57
 -10  -4   2   60.10    2.40
 -10  -4   2   59.48    2.41
 -10  -4  -2   58.84    2.46
 -10   4   2   62.98    2.73
 -10  -4  -2   56.17    3.46
 -10  -4  -2   63.39    2.54
 -10  -5   2    4.35    1.72
 -10   5  -2    1.15    1.09
 -10  -5   2    2.34    0.85
 -10   5   2    2.43    1.10
 -10  -5  -2    2.58    1.47
 -10  -5  -2    0.36    0.75
 -10  -6   2   35.65    2.75
 -10  -6   2   41.38    2.29
 -10   6  -2   41.16    2.59
 -10   6   2   40.69    2.55
 -10  -6  -2   37.03    2.30
 -10  -6  -2   38.79    2.99
 -10   7  -2    2.02    1.50
 -10  -7   2    0.05    1.76
 -10  -7   2    0.23    1.07
 -10  -7  -2    1.51    1.97
 -10   7   2    1.82    1.19
 -10  -7  -2    0.86    1.13
 -10  -8   2   10.02    1.59
 -10  -8   2   11.10    2.03
 -10   8  -2    9.11    1.72
 -10   8   2   14.50    2.00
 -10  -8  -2    6.70    2.02
 -10  -8  -2   14.72    1.66
 -10  -9   2   -0.81    1.42
 -10   9  -2    2.49    1.61
 -10  -9   2    2.25    2.06
 -10   9   2    3.26    1.90
 -10  -9  -2    0.94    1.85
 -10  -9  -2   -0.89    1.44
 -10  10  -2    5.84    2.22
 -10 -10   2    7.23    1.61
 -10 -10   2    2.57    1.96
 -10 -10  -2    3.69    1.50
 -10  10   2    7.03    2.23
 -10 -10  -2    2.53    2.53
 -10 -11   2    0.86    1.59
 -10  11  -2    1.18    1.83
 -10 -11   2    0.16    2.01
 -10 -11  -2    1.56    1.57
 -10  11   2    2.10    2.24
 -10 -11  -2   -3.82    2.55
 -10  12  -2   -0.29    2.00
 -10 -12   2   -0.70    2.08
 -10 -12   2    4.79    2.25
 -10 -12  -2    3.22    1.79
 -10 -12  -2    2.09    2.44
 -11   0  -2   17.82    2.17
 -11   0   2   18.67    2.04
 -11   1  -2   35.73    1.71
 -11   1  -2   35.52    1.55
 -11  -1   2   35.22    2.64
 -11   1  -2   33.54    2.72
 -11  -1  -2   32.93    2.72
 -11   1   2   35.15    1.38
 -11   2  -2    3.70    0.73
 -11  -2   2    3.07    1.44
 -11   2  -2    3.95    0.79
 -11  -2  -2    3.03    0.41
 -11  -2  -2    1.27    1.47
 -11   2   2    2.86    0.65
 -11   3  -2   53.17    2.40
 -11  -3   2   51.79    3.29
 -11   3   2   54.67    2.35
 -11  -3  -2   55.84    2.09
 -11  -3  -2   54.19    3.50
 -11  -3  -2   49.82    2.24
 -11  -4   2    0.56    0.58
 -11  -4   2    1.72    1.44
 -11   4  -2    1.83    0.95
 -11  -4   2    0.22    0.57
 -11  -4  -2    0.18    0.69
 -11   4   2    0.03    0.84
 -11  -4  -2    2.00    1.84
 -11   5  -2   18.63    1.65
 -11  -5   2   16.34    1.27
 -11  -5   2   19.44    2.12
 -11   5   2   17.91    1.62
 -11  -5  -2   17.59    1.33
 -11  -5  -2   17.26    2.22
 -11   6  -2    1.52    1.30
 -11  -6   2    1.70    1.02
 -11  -6   2    0.29    1.44
 -11  -6  -2    0.14    1.58
 -11   6   2    2.01    1.27
 -11  -6  -2    2.96    1.09
 -11  -7   2    4.34    1.18
 -11  -7   2    5.57    1.77
 -11   7  -2    5.05    1.39
 -11  -7  -2    6.03    1.37
 -11  -7  -2    2.57    1.82
 -11   7   2    5.15    1.59
 -11  -8   2    0.46    1.66
 -11  -8   2    1.50    1.25
 -11   8  -2    1.26    1.67
 -11   8   2    2.62    1.42
 -11  -8  -2    0.41    1.79
 -11  -8  -2   -0.15    1.28
 -11   9  -2    9.48    1.93
 -11  -9   2    8.70    2.16
 -11  -9   2   14.97    1.86
 -11   9   2    5.63    2.06
 -11  -9  -2   12.45    2.38
 -11  -9  -2   11.01    1.77
 -11 -10   2    2.50    2.44
 -11  10  -2    1.96    2.13
 -11 -10   2   -0.01    1.66
 -11 -10  -2   -2.74    2.00
 -11  10   2   -1.12    2.02
 -11 -10  -2    0.21    1.39
 -11  11  -2    3.90    2.02
 -11 -11   2    1.51    1.62
 -11 -11   2    3.93    2.66
 -11 -11  -2    3.59    2.39
 -11  11   2    6.50    2.49
 -11 -11  -2    2.00    1.92
 -12   0   2  100.50    5.02
 -12   0  -2   97.52    4.95
 -12  -1   2   14.99    2.08
 -12   1  -2   21.35    2.35
 -12   1  -2   17.09    1.19
 -12  -1  -2   17.86    2.31
 -12   2  -2   75.30    3.02
 -12  -2   2   73.63    4.10
 -12   2   2   75.94    2.81
 -12  -2  -2   72.58    4.21
 -12   3  -2    8.42    1.05
 -12  -3   2    8.88    2.15
 -12  -3  -2    9.27    1.95
 -12  -3  -2   10.61    0.68
 -12   3   2    9.44    1.01
 -12  -4   2   28.33    1.28
 -12  -4   2   29.13    2.64
 -12   4  -2   29.17    2.01
 -12   4   2   22.70    1.71
 -12  -4  -2   28.05    1.48
 -12  -4  -2   27.71    2.71
 -12   5  -2   13.35    1.66
 -12  -5   2   12.49    1.08
 -12  -5   2    8.49    1.91
 -12   5   2   13.30    1.44
 -12  -5  -2   13.30    2.16
 -12  -5  -2   11.47    1.10
 -12  -6   2   16.04    2.26
 -12   6  -2   13.23    1.73
 -12  -6   2   15.65    1.35
 -12  -6  -2   13.19    2.59
 -12  -6  -2   16.61    1.46
 -12   6   2   18.35    1.82
 -12  -7   2    0.73    2.03
 -12  -7   2    5.11    1.14
 -12   7  -2    4.89    1.41
 -12  -7  -2    4.14    1.98
 -12   7   2    3.01    1.56
 -12  -7  -2    4.34    1.30
 -12  -8   2    4.91    1.35
 -12  -8   2    3.88    1.95
 -12   8  -2    7.42    1.69
 -12   8   2    9.73    1.96
 -12  -8  -2    6.40    2.13
 -12  -8  -2    6.91    1.42
 -12   9  -2    1.32    1.93
 -12  -9   2    0.86    2.30
 -12  -9   2    3.60    1.53
 -12  -9  -2    1.20    2.55
 -12  -9  -2    4.01    1.53
 -12   9   2    2.85    1.68
 -12 -10   2    4.76    2.25
 -12 -10   2    8.90    1.90
 -12  10  -2    4.74    2.27
 -12 -10  -2    8.38    1.87
 -12  10   2    7.23    2.31
 -12 -10  -2   12.52    3.09
 -12 -11   2   -0.75    2.14
 -12  11  -2   -0.17    1.95
 -12 -11   2    1.16    1.84
 -12 -11  -2    0.99    1.57
 -12 -11  -2    3.27    3.04
 -13   0   2    1.17    1.61
 -13   0  -2    2.04    1.77
 -13   1  -2   10.47    2.12
 -13   1  -2   13.49    0.93
 -13  -1   2   12.41    2.09
 -13  -1  -2   13.92    2.30
 -13  -2   2    9.42    1.95
 -13   2  -2    5.92    0.91
 -13  -2  -2    5.00    2.23
 -13   2   2    4.60    0.70
 -13  -3   2   17.75    2.30
 -13   3  -2   15.57    1.35
 -13  -3  -2   16.35    2.41
 -13   3   2   17.16    1.25
 -13  -4   2    4.59    2.17
 -13   4  -2    3.13    1.16
 -13   4   2    5.79    1.11
 -13  -4  -2    4.43    0.64
 -13  -4  -2    5.19    2.00
 -13  -5   2   14.03    1.00
 -13  -5   2   11.75    2.48
 -13   5  -2   15.60    1.72
 -13  -5  -2   11.66    2.31
 -13   5   2   13.57    1.49
 -13  -5  -2   15.03    1.17
 -13  -6   2    6.78    1.03
 -13   6  -2    5.03    1.47
 -13  -6   2    1.22    1.84
 -13  -6  -2    4.04    1.02
 -13  -6  -2    4.10    2.43
 -13   6   2    6.18    1.46
 -13  -7   2   15.05    1.58
 -13  -7   2   14.49    2.67
 -13   7  -2   13.27    1.79
 -13  -7  -2   19.01    1.64
 -13   7   2   18.95    1.87
 -13  -7  -2   10.47    2.76
 -13   8  -2    3.15    1.81
 -13  -8   2    3.61    1.39
 -13  -8   2    5.44    2.46
 -13  -8  -2    1.29    2.56
 -13  -8  -2    5.50    1.50
 -13   8   2    4.92    1.89
 -13  -9   2    3.32    2.08
 -13  -9   2    0.98    1.61
 -13   9  -2    1.90    1.67
 -13   9   2    3.20    2.00
 -13  -9  -2    0.58    2.09
 -13  -9  -2    2.72    1.66
 -13  10  -2   -2.14    1.61
 -13 -10   2    5.34    2.74
 -13 -10   2    1.69    1.63
 -13 -10  -2    0.42    1.58
 -13 -10  -2    2.57    2.85
 -13  10   2   -2.12    1.68
 -14   0  -2   14.30    2.43
 -14  -1   2   61.94    4.31
 -14   2  -2    9.58    0.98
 -14  -2   2    7.50    2.08
 -14  -2  -2    7.82    2.26
 -14   3  -2   46.75    2.37
 -14  -3   2   45.95    3.54
 -14  -3  -2   46.27    3.90
 -14   3   2   48.40    2.13
 -14   4  -2   12.52    1.48
 -14  -4   2   17.15    2.48
 -14   4   2   15.04    1.35
 -14  -4  -2   12.29    2.79
 -14   5  -2   19.75    1.78
 -14  -5   2   23.04    2.71
 -14  -5  -2   26.44    2.98
 -14   5   2   20.65    1.82
 -14   6  -2    4.47    1.45
 -14  -6   2    0.95    1.91
 -14   6   2    5.33    1.42
 -14  -6  -2   -0.75    2.45
 -14  -6  -2    2.18    0.94
 -14   7  -2    8.13    1.82
 -14  -7   2    9.64    1.26
 -14  -7   2    7.60    2.64
 -14   7   2   10.32    1.81
 -14  -7  -2    9.35    1.41
 -14  -7  -2   11.62    2.50
 -14  -8   2    2.97    1.25
 -14  -8   2    0.23    2.50
 -14   8  -2    5.21    1.93
 -14  -8  -2    3.71    1.40
 -14  -8  -2    3.75    2.82
 -14   8   2    3.49    1.54
 -14   9  -2    6.42    1.88
 -14  -9   2    5.12    2.29
 -14  -9   2    3.65    1.54
 -14   9   2    3.95    2.08
 -14  -9  -2    5.30    2.50
 -14  -9  -2    3.76    1.67
 -15   0  -2   32.73    3.30
 -15  -1   2    3.80    2.05
 -15  -1  -2    5.36    2.21
 -15  -2   2   15.89    2.53
 -15  -2  -2   15.24    3.00
 -15   3  -2    3.07    0.92
 -15  -3   2    2.60    2.03
 -15  -3  -2    1.47    2.06
 -15   4  -2    4.78    1.16
 -15  -4   2    1.67    2.07
 -15  -4  -2    6.11    2.32
 -15   4   2    3.88    1.03
 -15  -5   2    0.89    2.01
 -15   5  -2    2.30    1.15
 -15  -5  -2    6.22    2.69
 -15   5   2    1.73    1.29
 -15   6  -2    4.01    1.62
 -15  -6   2    4.61    2.56
 -15  -6  -2    2.38    2.22
 -15   6   2    1.45    1.45
 -15   7  -2    3.35    1.62
 -15  -7   2    1.47    2.06
 -15  -7  -2   -0.02    2.21
 -15   7   2    2.07    1.55
 -15  -8   2    7.67    2.81
 -15   8  -2    6.05    1.99
 -15   8   2    8.06    1.94
 -15  -8  -2    0.99    2.82
 -16   0  -2    2.37    2.22
 -16  -1   2   44.32    3.72
 -16  -1  -2   51.37    4.08
 -16  -2   2   -0.97    2.00
 -16  -2  -2    2.67    2.71
 -16  -3   2   37.70    3.50
 -16  -3  -2   40.90    3.74
 -16  -4   2    0.31    2.51
 -16  -4  -2    2.72    2.33
 -16   5  -2   20.89    1.85
 -16  -5   2   20.41    2.92
 -16  -5  -2   19.25    2.97
 -16  -6   2    3.82    2.28
 -16   6  -2    1.08    1.47
 -16  -6  -2   -2.01    2.20
 -16   6   2   -0.79    1.33
 -17  -1  -2    2.26    2.33
 -17  -2   2   17.70    3.23
 -17  -2  -2   11.04    3.16
 -17  -3   2   -1.93    2.14
 -17  -3  -2   -4.39    2.18
 -17  -4   2    9.63    3.03
 -17  -4  -2   10.67    3.21
   0   0   3   -0.31    0.24
   0   0   3   -0.12    0.32
   0   0  -3   -0.27    0.29
   0   0  -3   -0.50    0.36
   0   1  -3    0.55    0.31
   0  -1   3    0.58    0.31
   0   1   3    0.04    0.29
   0  -1  -3    0.07    0.29
   0  -1   3   -0.17    0.29
   0   1  -3   -0.36    0.29
   0  -2   3   -0.46    0.40
   0   2  -3    1.04    0.43
   0  -2  -3    0.49    0.42
   0   2   3    0.11    0.40
   0  -2   3    0.63    0.41
   0   2  -3    0.43    0.42
   0  -2  -3    0.69    0.40
   0  -3   3    0.88    0.52
   0  -3  -3   -0.17    0.47
   0   3  -3    0.62    0.51
   0   3  -3   -0.12    0.49
   0   3   3   -0.42    0.48
   0  -3  -3   -0.44    0.51
   0  -3   3    0.27    0.52
   0  -4   3   31.80    1.67
   0  -4   3   31.51    1.52
   0   4  -3   32.95    1.66
   0  -4  -3   31.31    1.61
   0   4  -3   31.57    1.66
   0   4   3   28.37    1.64
   0  -4  -3   29.97    1.67
   0   4   3   35.39    1.67
   0  -5  -3   -0.10    0.52
   0  -5   3    0.73    0.55
   0   5   3    0.66    0.71
   0   5  -3    0.55    0.72
   0  -5   3    0.40    0.68
   0  -6   3    9.20    1.17
   0   6  -3    8.13    0.96
   0  -6  -3    9.46    1.19
   0   6   3    7.86    1.12
   0   7  -3    0.36    0.97
   0   7   3    0.74    0.97
   0  -7   3    0.26    0.97
   0  -7  -3   -0.26    0.97
   0  -8   3   13.19    1.59
   0   8  -3   13.41    1.58
   0   8   3   13.44    1.57
   0  -8  -3   11.13    1.56
   0  -9   3   -0.31    1.30
   0   9  -3   -1.60    1.20
   0   9   3    0.19    1.26
   0  -9  -3    0.40    1.26
   0  10   3    4.30    1.59
   0 -10   3    9.06    1.74
   0  10  -3    7.64    1.67
   0 -10  -3    7.08    1.72
   0  11   3    2.05    1.64
   0 -11  -3    0.97    1.59
   0  11  -3   -0.90    1.53
   0 -11   3   -0.18    1.59
   0 -12   3    5.60    2.05
   0  12  -3    8.36    2.06
   0  12   3    3.06    1.88
   0 -12  -3    9.01    2.13
   0 -13   3    2.82    2.08
   0  13  -3   -1.21    1.89
   0 -13  -3    0.22    1.99
   0  13   3    1.02    1.96
   0 -14   3    4.50    2.36
   0  14  -3    6.61    2.34
   1   0  -3   -0.20    0.26
  -1   0  -3   -0.86    0.48
  -1   0   3   -0.03    0.29
  -1   0   3   -0.05    0.22
   1   0   3   -0.32    0.24
   1   0   3    0.00    0.39
  -1   0  -3    0.26    0.14
  -1   0  -3    0.29    0.26
   1   0  -3   -0.11    0.33
   1   0   3    0.12    0.31
  -1   1  -3   -0.13    0.29
  -1   1  -3    0.23    0.34
  -1   1  -3    1.17    0.33
   1   1   3    0.28    0.29
  -1  -1   3    0.11    0.17
  -1  -1   3   -0.12    0.13
  -1  -1   3   -0.04    0.28
   1  -1  -3    0.21    0.29
  -1   1   3   -0.03    0.13
   1  -1   3   -0.48    0.29
   1   1  -3   -0.11    0.27
   1   1  -3    0.08    0.33
   1  -1   3    0.24    0.25
  -1  -1  -3    0.97    0.37
   1  -1   3   -0.02    0.33
  -1   2  -3    9.43    0.69
   1  -2  -3   11.46    0.85
   1   2   3   11.92    0.80
  -1   2  -3   11.70    0.85
  -1  -2   3   12.06    0.78
   1  -2  -3   10.32    0.78
  -1  -2  -3   11.87    0.79
   1  -2   3   11.06    0.81
   1   2  -3   10.97    0.76
   1   2  -3   12.29    0.76
   1  -2   3   12.09    0.86
  -1   2   3   11.58    0.82
  -1   3  -3    5.24    0.68
  -1   3  -3    4.51    0.57
   1   3   3    4.37    0.62
   1  -3  -3    5.75    0.65
   1  -3  -3    5.25    0.69
  -1  -3   3    5.47    0.64
   1   3  -3    5.72    0.63
  -1  -3  -3    4.51    0.65
  -1   3   3    5.54    0.68
   1  -3   3    5.09    0.66
   1  -3   3    5.15    0.70
  -1   3   3    4.67    0.67
   1   3  -3    4.89    0.64
  -1  -3  -3    5.33    0.64
   1  -4  -3    0.77    0.59
   1  -4  -3    1.23    0.66
   1   4   3    1.12    0.62
  -1  -4   3    0.18    0.58
  -1   4  -3   -0.16    0.59
  -1   4  -3    0.69    0.63
  -1  -4   3    0.82    0.63
  -1  -4  -3   -0.83    0.58
  -1  -4  -3   -0.32    0.56
   1  -4   3    1.07    0.62
   1  -4   3   -0.44    0.62
   1   4  -3    1.70    0.60
  -1   4   3   -0.61    0.60
   1   4  -3    1.48    0.62
  -1   4   3    1.79    0.66
  -1  -5   3    4.41    0.88
   1   5   3    4.11    0.84
  -1   5  -3    5.53    0.76
  -1  -5   3    5.44    0.86
   1  -5  -3    5.43    0.76
  -1   5   3    2.46    0.83
  -1  -5  -3    6.29    0.93
  -1  -5  -3    3.72    0.80
   1  -5   3    5.88    0.94
   1   5  -3    5.94    0.88
  -1   6  -3   25.69    1.83
  -1  -6   3   28.34    1.86
   1  -6  -3   26.29    1.65
   1   6   3   28.51    1.79
  -1  -6  -3   28.07    1.88
   1  -6   3   27.31    1.68
   1   6  -3   28.37    1.80
  -1   6   3   27.61    1.82
  -1  -7   3   37.09    2.25
   1  -7  -3   36.81    2.32
  -1   7  -3   35.81    2.25
   1   7   3   40.63    2.25
  -1   7   3   36.94    2.26
  -1  -7  -3   32.85    2.24
   1  -7   3   32.80    2.03
   1   7  -3   37.84    2.23
  -1   8  -3    5.28    1.30
   1   8   3    2.78    1.16
   1  -8  -3    3.43    1.27
  -1  -8   3    2.53    1.17
  -1   8   3    2.24    1.18
   1  -8   3    2.88    1.24
  -1  -8  -3    2.94    1.24
   1   8  -3    2.63    1.16
   1  -9  -3   27.07    2.25
   1   9   3   27.92    2.20
  -1  -9   3   33.48    2.37
  -1   9  -3   26.52    2.23
  -1   9   3   24.88    2.20
   1   9  -3   27.43    2.20
  -1  -9  -3   29.01    2.30
   1  -9   3   25.13    2.24
  -1 -10   3    5.45    1.60
  -1  10  -3    5.72    1.62
   1  10   3    3.86    1.53
   1 -10  -3    4.32    1.61
  -1 -10  -3    6.36    1.70
  -1  10   3    2.31    1.53
   1 -10   3    3.20    1.57
   1  10  -3    2.39    1.53
   1 -11  -3    9.00    1.97
  -1 -11   3   11.14    2.04
   1  11   3   11.99    1.99
  -1  11  -3    9.34    1.98
   1  11  -3    9.21    1.90
  -1  11   3   15.63    2.13
  -1 -11  -3   12.61    2.06
   1 -11   3   11.01    2.04
  -1  12  -3    0.08    1.79
   1 -12  -3    1.07    1.85
   1  12   3    1.40    1.80
  -1 -12   3    5.64    2.00
  -1 -12  -3    4.66    1.97
   1 -12   3    0.20    1.81
  -1  12   3    0.14    1.80
   1  12  -3    1.88    2.17
  -1 -13   3   17.77    2.97
   1 -13  -3   17.20    2.59
  -1  13  -3   14.93    2.52
   1  13   3   17.74    2.53
   1 -13   3   18.16    2.65
  -1 -13  -3   17.44    2.65
   1  13  -3   17.28    2.53
  -1  13   3   16.96    2.59
  -1  14  -3   -2.01    2.58
   1 -14  -3    1.81    2.65
  -1 -14   3   -0.24    2.19
   1 -14   3    4.09    2.28
  -1 -14  -3    4.70    2.31
   1 -15  -3    8.14    3.12
  -1 -15  -3    5.83    2.56
  -2   0  -3   -0.09    0.42
   2   0   3   -0.06    0.38
  -2   0  -3    0.24    0.41
  -2   0  -3   -0.28    0.42
  -2   0   3   -0.28    0.38
   2   0   3   -0.44    0.47
   2   0  -3    0.06    0.27
   2   0   3   -0.05    0.30
  -2   0   3   -0.32    0.29
   2   0  -3    0.23    0.34
  -2  -1   3    1.98    0.31
  -2  -1   3    2.07    0.34
  -2   1  -3    2.15    0.47
  -2   1  -3    1.77    0.40
  -2  -1   3    1.78    0.34
   2   1   3    2.15    0.38
   2  -1  -3    1.92    0.38
   2  -1  -3    2.19    0.33
   2   1   3    2.46    0.34
  -2   1  -3    2.07    0.35
  -2  -1  -3    1.34    0.46
   2   1  -3    2.61    0.37
  -2   1   3    2.04    0.39
   2  -1   3    1.68    0.50
   2   1  -3    1.97    0.35
  -2  -1  -3    1.80    0.35
   2   1  -3    2.49    0.33
   2  -1   3    1.53    0.42
   2  -1   3    1.48    0.40
  -2  -2   3   10.69    0.73
  -2  -2   3   10.99    0.73
   2   2   3   11.00    0.75
  -2  -2   3   11.48    0.75
  -2   2  -3   10.51    0.76
   2  -2  -3   10.95    0.73
   2  -2  -3   12.04    0.78
  -2   2   3   11.17    0.81
   2  -2   3   12.04    0.86
   2  -2   3   11.79    0.81
   2  -2   3   11.39    0.83
   2   2  -3   11.59    0.79
  -2  -2  -3   10.42    0.76
   2   2  -3   10.87    0.71
  -2   3  -3    0.38    0.53
   2   3   3    0.57    0.57
   2  -3  -3    0.36    0.54
  -2   3  -3    0.26    0.53
   2  -3  -3    0.46    0.58
  -2  -3   3    0.59    0.57
   2   3  -3    0.24    0.44
   2   3  -3   -0.13    0.44
  -2  -3  -3    0.35    0.47
   2  -3   3    0.58    0.56
  -2   3   3    0.73    0.52
   2  -3   3    0.54    0.51
  -2  -4   3    1.41    0.60
  -2   4  -3    2.75    0.72
   2   4   3    3.08    0.68
   2  -4  -3    2.21    0.69
  -2   4  -3    3.27    0.72
  -2  -4  -3    1.32    0.61
   2  -4   3    3.23    0.75
   2   4  -3    0.79    0.59
  -2   4   3    3.06    0.71
  -2   4   3    2.69    0.71
  -2   5  -3    0.32    0.73
  -2   5  -3    1.06    0.77
   2   5   3    0.91    0.70
  -2  -5   3    0.46    0.67
  -2  -5   3    0.33    0.83
   2  -5  -3    0.69    0.76
   2  -5   3    1.01    0.77
  -2   5   3    0.49    0.73
  -2  -5  -3    0.98    0.89
  -2  -5  -3    1.53    0.71
   2   5  -3    0.52    0.69
  -2   5   3    0.37    0.74
   2  -6  -3    1.71    0.70
   2   6   3    0.00    0.78
  -2  -6   3    1.24    0.83
  -2  -6   3    1.29    0.85
  -2   6  -3    2.13    0.95
  -2   6   3    0.63    0.87
   2   6  -3    2.00    0.84
   2  -6   3   -0.20    0.86
  -2  -6  -3    1.06    0.81
  -2  -6  -3    0.79    0.86
   2  -7  -3    4.33    1.15
  -2   7  -3    3.40    1.13
   2   7   3    3.92    1.05
  -2  -7   3    4.23    1.12
   2  -7   3    3.75    1.13
  -2  -7  -3    5.46    1.14
  -2   7   3    5.03    1.17
   2   7  -3    2.91    1.02
  -2  -8   3    1.79    1.38
  -2   8  -3    3.02    1.25
   2  -8  -3    4.18    1.29
   2   8   3    3.23    1.16
  -2   8   3    2.93    1.23
  -2  -8  -3    1.48    1.43
   2   8  -3    2.97    1.39
   2  -8   3    3.81    1.29
   2   9   3    0.21    1.20
  -2  -9   3    2.51    1.34
  -2   9  -3    3.10    1.40
   2  -9  -3    2.91    1.41
  -2  -9  -3    4.01    1.42
   2  -9   3    1.76    1.37
   2   9  -3   -0.11    1.22
  -2   9   3    2.10    1.36
  -2  10  -3    5.49    1.64
   2 -10  -3    8.51    1.78
  -2 -10   3    8.81    2.00
   2  10   3    7.47    1.64
   2 -10   3    7.27    1.76
  -2  10   3    6.33    1.67
  -2 -10  -3    6.48    1.93
   2  10  -3    8.40    1.67
  -2 -11   3    1.96    1.64
   2  11   3    1.47    1.59
   2 -11  -3    3.60    1.70
  -2  11  -3    1.80    1.70
  -2 -11  -3   -0.65    1.60
   2 -11   3   -1.34    1.60
  -2  11   3    1.41    1.67
   2  11  -3    1.86    1.63
  -2 -12   3    4.14    1.93
  -2  12  -3    2.64    1.94
   2 -12  -3    5.25    2.01
   2  12   3    4.43    1.91
  -2 -12  -3    4.77    1.96
  -2  12   3    2.92    1.92
   2 -12   3    3.68    1.94
   2  12  -3    8.25    1.99
  -2 -13   3    6.12    2.17
  -2  13  -3    3.47    2.13
   2  13   3    4.62    2.08
   2 -13  -3    1.63    2.45
  -2  13   3    0.96    2.07
  -2 -13  -3    1.92    2.08
   2 -13   3    3.03    2.12
   2  13  -3    4.06    2.06
   2 -14  -3   -1.64    2.11
  -2  14  -3    3.53    2.30
  -2 -14   3   -2.43    2.09
  -2  15  -3    1.77    2.52
   2 -15  -3    1.17    2.45
   2 -15   3    3.06    2.56
  -2 -15  -3   -0.23    2.33
   3   0   3    0.56    0.42
   3   0  -3    0.07    0.50
   3   0  -3   -0.18    0.25
  -3   0  -3   -0.33    0.51
  -3   0   3   -0.33    0.29
  -3   0   3   -0.13    0.24
  -3   0  -3    0.25    0.41
  -3   0   3    0.19    0.38
  -3   0  -3    0.01    0.42
   3   0   3   -0.53    0.30
  -3  -1   3   33.61    1.51
  -3   1  -3   34.79    1.42
  -3   1  -3   34.85    1.45
  -3  -1   3   33.24    1.27
   3   1   3   32.67    1.32
   3   1   3   35.02    1.41
   3  -1  -3   34.01    1.31
   3  -1  -3   32.24    1.32
  -3  -1   3   33.32    1.28
  -3   1  -3   34.05    1.65
   3  -1   3   33.08    1.45
  -3  -1  -3   35.90    1.41
   3   1  -3   35.47    1.24
   3   1  -3   32.27    1.28
   3  -1   3   32.31    1.37
  -3   1   3   34.16    1.34
   3   1  -3   31.91    1.56
  -3  -1  -3   34.78    1.66
   3  -1   3   33.52    1.61
  -3  -1  -3   34.29    1.38
  -3  -2   3   37.47    1.52
  -3  -2   3   40.28    1.68
   3  -2  -3   37.88    1.54
  -3  -2   3   37.21    1.53
  -3   2  -3   38.50    1.63
   3  -2  -3   37.61    1.61
   3   2   3   38.69    1.55
  -3  -2  -3   37.61    1.58
   3   2  -3   38.86    1.49
   3   2  -3   35.88    1.49
   3  -2   3   38.96    1.59
  -3   2   3   36.56    1.56
   3   2  -3   36.98    1.60
   3  -2   3   41.06    1.68
  -3  -2  -3   37.19    1.81
   3   3   3    8.30    0.70
  -3  -3   3    7.20    0.69
   3  -3  -3    7.21    0.81
  -3  -3   3    8.25    0.74
   3  -3  -3    8.60    0.73
  -3   3  -3    7.90    0.78
   3  -3   3    8.54    0.79
   3  -3   3    7.79    0.81
  -3  -3  -3    7.34    0.75
   3   3  -3    7.79    0.65
   3   3  -3    7.98    0.72
  -3   3   3    6.82    0.73
  -3   4  -3    3.13    0.84
  -3  -4   3    2.81    0.63
   3   4   3    2.30    0.61
  -3   4  -3    3.08    0.73
   3  -4  -3    2.97    0.72
   3  -4   3    3.59    0.76
   3   4  -3    4.34    0.74
  -3   4   3    3.69    0.73
  -3  -4  -3    3.93    0.75
  -3  -5   3    3.06    0.70
   3   5   3    2.90    0.72
  -3   5  -3    3.84    0.89
  -3   5  -3    3.03    0.83
   3  -5  -3    2.27    0.82
  -3  -5   3    2.51    0.75
  -3   5   3    3.86    0.84
  -3   5   3    2.68    0.82
   3   5  -3    2.07    0.72
   3  -5   3    3.84    0.89
  -3  -5  -3    1.70    0.71
   3   6   3   40.35    2.15
  -3   6  -3   43.18    2.32
  -3  -6   3   40.94    2.21
   3  -6  -3   44.83    2.35
  -3  -6  -3   41.31    2.19
  -3  -6  -3   45.48    2.26
  -3   6   3   42.31    2.30
   3  -6   3   38.17    2.28
   3   6  -3   43.23    2.18
   3   7   3    3.69    1.20
   3  -7  -3    1.91    1.06
  -3   7  -3    1.89    1.06
  -3   7   3    1.99    1.07
   3  -7   3    3.44    1.13
   3   7  -3    4.21    1.23
  -3  -7  -3    0.72    0.99
   3   8   3   27.80    2.08
   3  -8  -3   28.77    2.16
  -3   8  -3   31.29    2.30
   3  -8   3   28.75    2.19
  -3   8   3   32.39    2.30
   3   8  -3   27.69    2.04
  -3  -8  -3   27.91    2.12
   3  -9  -3   -0.16    1.56
   3   9   3    2.33    1.25
  -3  -9   3    1.00    1.23
  -3   9  -3   -0.26    1.30
   3  -9   3    1.98    1.38
  -3   9   3   -0.51    1.28
   3   9  -3   -0.11    1.19
  -3  -9  -3    1.59    1.31
   3 -10  -3   16.32    2.08
  -3  10  -3   13.50    1.98
  -3 -10   3   13.95    1.95
   3  10   3   13.30    2.11
  -3  10   3   15.67    2.00
   3  10  -3   18.75    2.00
   3 -10   3   18.15    2.12
  -3 -10  -3   16.45    2.00
  -3 -11   3    9.03    2.22
   3  11   3   10.78    2.21
   3 -11  -3   12.51    2.09
  -3  11  -3    9.31    2.00
  -3 -11  -3    9.58    2.28
  -3  11   3    8.87    1.97
   3  11  -3    9.55    1.90
   3 -11   3   11.06    2.08
  -3 -12   3   17.69    2.37
  -3  12  -3   19.48    2.54
   3  12   3   17.81    2.65
   3 -12  -3   15.77    2.37
   3  12  -3   18.88    2.36
   3 -12   3   14.05    2.39
  -3 -12  -3   16.30    2.38
  -3  12   3   12.96    2.36
   3 -13  -3    5.86    2.20
  -3 -13   3   10.11    2.28
  -3  13  -3    9.24    2.33
  -3 -13  -3    8.81    2.24
   3 -13   3    7.34    2.32
  -3 -14   3   19.91    3.23
   3 -14  -3   16.62    2.85
  -3  14  -3   22.32    3.32
   3 -14   3   17.86    3.38
   4   0  -3    0.26    0.50
   4   0   3   -0.13    0.27
   4   0   3   -0.40    0.32
  -4   0   3    0.72    0.51
   4   0  -3    0.19    0.16
  -4   0  -3    0.26    0.46
  -4   0  -3   -0.31    0.50
  -4   0   3    0.02    0.27
  -4   0  -3    0.56    0.49
   4   0  -3   -0.05    0.15
  -4   0   3   -0.03    0.28
  -4  -1   3    0.38    0.29
   4   1   3   -0.03    0.39
  -4   1  -3    0.44    0.47
  -4  -1   3    1.33    0.60
   4  -1  -3    0.35    0.30
   4  -1  -3    0.43    0.28
  -4  -1   3    0.73    0.29
   4   1   3    0.42    0.28
  -4   1  -3    0.66    0.41
  -4   1  -3    0.60    0.43
  -4  -1  -3    0.65    0.42
   4   1  -3    0.82    0.21
   4   1  -3    0.25    0.18
  -4  -1  -3    0.71    0.39
   4  -1   3    0.65    0.45
   4   1  -3    0.66    0.56
  -4   1   3    0.21    0.31
  -4  -1  -3   -0.36    0.64
   4  -1   3    0.41    0.35
  -4  -2   3    0.91    0.35
   4   2   3    0.22    0.43
   4  -2  -3    1.58    0.44
  -4  -2   3    0.38    0.62
   4  -2  -3    1.09    0.36
  -4   2  -3    1.11    0.54
  -4  -2   3    0.82    0.41
   4   2   3    1.03    0.38
   4   2  -3    0.54    0.29
  -4  -2  -3    0.54    0.67
   4   2  -3    0.82    0.64
  -4  -2  -3    1.18    0.44
   4   2  -3    0.83    0.36
   4  -2   3    1.54    0.45
   4  -2   3    0.30    0.47
  -4   2   3    0.38    0.34
  -4   2   3    0.49    0.40
   4   3   3    0.86    0.43
  -4   3  -3    1.13    0.66
   4  -3  -3    0.76    0.59
  -4  -3   3    1.64    0.69
  -4  -3   3    0.29    0.31
  -4  -3   3    0.37    0.50
  -4   3   3    1.03    0.54
   4   3  -3    1.07    0.47
  -4  -3  -3    0.46    0.43
   4  -3   3    0.93    0.53
   4   3  -3    0.07    0.44
  -4  -3  -3    1.05    0.70
  -4  -3  -3    0.26    0.38
  -4  -4   3   10.01    0.92
  -4  -4   3    8.29    0.83
  -4  -4   3    8.44    0.96
   4   4   3    9.55    0.83
   4  -4  -3    9.71    0.93
  -4   4  -3    9.19    0.95
   4  -4   3    9.39    0.95
  -4  -4  -3    8.31    1.06
  -4   4   3   10.20    0.95
   4   4  -3    8.64    0.85
  -4  -4  -3    8.47    0.86
  -4  -4  -3    9.43    0.92
   4  -5  -3    0.89    0.76
  -4   5  -3    1.44    0.82
  -4  -5   3    1.08    0.69
  -4   5  -3    0.11    0.75
  -4  -5   3    0.71    0.79
  -4  -5   3    0.40    0.66
   4   5   3   -0.12    0.75
  -4  -5  -3    0.31    0.66
   4  -5   3    1.84    0.83
  -4  -5  -3    1.54    0.73
   4   5  -3    1.33    0.78
  -4   5   3    0.09    0.44
  -4   5   3    0.97    0.95
   4   6   3    1.00    0.93
  -4  -6   3    0.85    0.79
  -4   6  -3    0.69    0.89
  -4  -6   3    0.63    0.93
   4  -6  -3    2.57    1.09
  -4  -6  -3    0.69    0.80
   4   6  -3    0.73    0.74
   4  -6   3    0.11    0.87
  -4   6   3    0.50    0.86
  -4  -6  -3   -0.62    0.93
   4   7   3    9.34    1.21
   4  -7  -3    9.37    1.33
  -4  -7   3    9.11    1.22
  -4   7  -3    8.05    1.34
   4  -7   3    9.24    1.35
  -4  -7  -3    9.60    1.25
  -4   7   3    7.38    1.30
   4   7  -3    7.78    1.16
   4   8   3    0.17    1.03
  -4   8  -3    2.95    1.28
   4  -8  -3    1.50    1.19
  -4   8   3    2.02    1.19
   4   8  -3    1.66    1.09
   4  -8   3    1.94    1.26
  -4  -9   3    8.17    1.49
   4  -9  -3    8.18    1.62
   4   9   3    9.51    1.72
  -4   9  -3    6.75    1.62
  -4   9   3    8.89    1.66
   4   9  -3    9.82    1.75
   4  -9   3    5.60    1.56
  -4  -9  -3   10.28    1.62
  -4 -10   3   -0.46    1.36
  -4  10  -3    1.45    1.54
   4 -10  -3    1.27    1.56
   4  10   3   -0.04    1.68
   4  10  -3    1.24    1.40
  -4 -10  -3   -0.86    1.37
  -4  10   3   -0.21    1.48
   4 -10   3    0.40    1.56
  -4 -11   3   10.18    2.17
   4 -11  -3   10.65    2.33
  -4  11  -3    7.09    1.95
   4  11   3    8.52    2.08
  -4 -11  -3    5.83    2.14
   4 -11   3   10.55    2.05
   4  11  -3   10.47    1.86
  -4  11   3    7.72    1.97
  -4 -12   3    2.31    1.85
  -4  12  -3   -0.43    1.85
   4 -12  -3    0.23    1.82
  -4 -12  -3   -0.14    1.76
   4 -12   3    2.68    2.35
  -4  12   3    1.84    1.96
   4 -13  -3    5.74    2.25
  -4  13  -3    4.69    2.21
  -4 -13   3    8.16    2.25
  -4 -13  -3    4.28    2.13
   4 -13   3    8.30    2.79
  -4  13   3    3.27    2.15
  -4  14  -3   -1.21    2.13
  -4 -14   3    1.43    2.17
   4 -14   3    2.48    2.32
  -4  14   3    6.65    2.89
   5   0   3   -0.13    0.26
   5   0   3   -0.10    0.29
  -5   0   3    0.58    0.72
  -5   0   3   -0.08    0.26
  -5   0  -3    0.12    0.41
  -5   0  -3   -0.91    0.67
  -5   0  -3    0.21    0.46
  -5   0   3    0.10    0.25
  -5   1  -3    0.53    0.42
   5   1   3    0.67    0.34
  -5   1  -3    0.50    0.75
  -5  -1   3    0.70    0.25
  -5  -1   3    1.08    0.29
   5   1   3    0.79    0.27
  -5   1  -3    0.42    0.36
   5  -1  -3    0.69    0.25
   5  -1  -3    0.96    0.30
  -5  -1   3   -0.43    0.54
   5  -1   3    0.03    0.32
   5  -1   3    0.88    0.53
  -5  -1  -3    1.31    0.47
  -5  -1  -3   -0.22    0.71
  -5   1   3    0.51    0.34
  -5  -1  -3    1.48    0.42
  -5   2  -3   11.85    0.82
  -5  -2   3   10.74    0.72
   5   2   3   11.97    0.86
   5  -2  -3   12.24    0.80
  -5   2  -3   12.45    1.20
  -5   2  -3   10.21    0.79
  -5  -2   3   12.70    1.11
   5  -2  -3   11.92    0.81
   5   2   3   11.96    0.75
  -5  -2   3   10.08    0.70
   5   2  -3   11.73    0.63
  -5   2   3   12.84    0.90
   5   2  -3   11.57    0.65
  -5  -2  -3   10.34    1.16
  -5  -2  -3   12.49    0.82
   5  -2   3   13.17    0.88
  -5  -3   3    1.88    0.66
  -5   3  -3    0.31    0.54
  -5  -3   3    0.50    0.46
   5  -3  -3    0.11    0.55
  -5   3  -3    0.42    0.53
  -5  -3   3    0.18    0.43
   5   3   3   -0.65    0.42
   5  -3   3   -0.21    0.50
  -5  -3  -3    0.48    0.54
  -5   3   3    0.59    0.60
  -5   3   3    0.01    0.48
  -5  -3  -3   -0.24    0.77
   5   3  -3   -0.15    0.37
  -5  -3  -3    0.69    0.51
  -5  -4   3    4.78    0.86
  -5  -4   3    5.03    0.74
  -5   4  -3    5.70    0.85
   5   4   3    5.66    0.75
  -5   4  -3    5.15    0.82
   5  -4  -3    5.97    0.88
  -5  -4   3    5.61    0.79
  -5  -4  -3    5.75    0.80
  -5  -4  -3    6.77    1.07
  -5  -4  -3    6.01    0.87
  -5   4   3    6.51    0.94
   5   4  -3    5.08    0.62
  -5   4   3    5.60    0.82
   5  -4   3    5.01    0.81
  -5  -5   3    0.62    0.78
  -5   5  -3   -0.25    0.76
   5   5   3    0.06    0.60
  -5  -5   3   -1.01    0.71
  -5  -5   3   -0.47    0.84
   5  -5  -3   -0.26    0.86
  -5   5  -3   -0.38    0.52
   5   5  -3    0.83    0.70
  -5   5   3   -0.11    0.91
  -5  -5  -3   -0.57    0.88
  -5   5   3    1.29    0.75
  -5  -5  -3   -0.30    0.66
  -5  -5  -3   -0.71    0.75
   5  -5   3    0.59    0.76
   5  -6  -3   14.63    1.49
  -5  -6   3   15.85    1.45
  -5  -6   3   14.42    1.37
   5   6   3   15.04    1.35
  -5  -6   3   16.39    1.32
   5   6  -3   15.34    1.35
  -5  -6  -3   18.17    1.40
  -5   6   3   18.01    1.50
   5  -6   3   14.26    1.42
  -5  -6  -3   14.88    1.58
  -5  -6  -3   16.35    1.50
  -5  -7   3    8.72    1.24
   5   7   3   10.11    1.21
  -5  -7   3   10.52    1.48
   5  -7  -3   10.40    1.38
  -5  -7   3   12.59    1.31
  -5  -7  -3    9.12    1.38
   5   7  -3    9.68    1.34
   5  -7   3   12.70    1.47
  -5  -8   3   27.11    2.04
  -5   8  -3   27.79    2.24
   5   8   3   32.17    2.15
   5  -8  -3   34.32    2.41
   5   8  -3   27.21    2.00
   5  -8   3   26.07    2.33
  -5   8   3   31.87    2.32
  -5   9  -3   10.14    1.75
  -5  -9   3    8.44    1.75
   5   9   3   12.34    1.61
   5  -9  -3   11.57    1.74
  -5   9   3   10.60    1.72
   5   9  -3   11.17    1.55
   5  -9   3   11.33    1.77
  -5  -9  -3   10.14    1.58
  -5  10  -3   22.55    2.38
  -5 -10   3   25.53    2.25
   5  10   3   26.90    2.25
   5 -10  -3   23.66    2.33
   5  10  -3   25.53    2.24
  -5  10   3   22.60    2.36
  -5 -10  -3   26.81    2.33
   5 -10   3   25.29    2.44
  -5  11  -3   -3.94    1.56
  -5 -11   3    0.18    1.55
   5 -11  -3   -0.02    1.64
   5 -11   3    0.50    1.70
  -5  11   3   -0.79    2.07
  -5 -11  -3    1.31    1.59
  -5  12  -3   22.39    2.73
   5 -12  -3   25.88    2.78
  -5 -12   3   22.64    2.55
  -5 -12  -3   24.79    2.67
   5 -12   3   20.30    2.67
  -5  12   3   25.08    2.81
  -5  13  -3    3.67    2.17
  -5 -13   3   -3.38    2.26
   5 -13   3   -2.52    2.01
  -5 -13  -3    1.42    2.02
  -5  14  -3    7.76    2.56
  -5 -14   3   10.37    2.46
  -5 -14  -3   10.57    2.53
   6   0   3   -0.16    0.25
   6   0   3    0.26    0.26
  -6   0   3    0.55    0.27
  -6   0  -3   -1.30    0.75
  -6   0  -3    0.11    0.43
  -6   0   3    0.36    0.23
  -6   0  -3   -0.44    0.26
  -6   0   3   -0.71    0.64
  -6   1  -3    9.71    1.22
  -6  -1   3    9.84    0.57
  -6  -1   3   10.49    0.52
  -6  -1   3   10.40    1.08
  -6   1  -3    9.73    0.72
   6   1   3   10.10    0.53
   6   1   3   10.29    0.55
   6  -1  -3    9.30    0.58
   6  -1  -3   10.63    0.51
  -6   1  -3    8.47    0.72
  -6  -1  -3   11.87    1.24
  -6  -1  -3    8.76    0.75
   6  -1   3   11.59    0.69
   6  -1   3   10.92    0.80
  -6  -2   3    2.35    0.36
   6   2   3    2.58    0.44
  -6  -2   3    2.78    0.78
  -6   2  -3    2.00    0.59
  -6   2  -3    1.91    0.57
   6  -2  -3    1.78    0.44
   6   2   3    1.13    0.33
  -6   2  -3    0.74    0.64
  -6   2   3    1.50    0.48
  -6   2   3    2.05    0.50
  -6  -2  -3    1.25    0.90
  -6  -2  -3    1.63    0.51
   6  -2   3    2.13    0.56
  -6   3  -3   -0.43    0.54
   6  -3  -3    1.11    0.55
  -6  -3   3    0.93    0.43
  -6  -3   3    0.98    0.89
  -6   3  -3    1.09    0.68
   6   3   3    1.07    0.42
  -6  -3   3    0.15    0.43
   6  -3   3    1.06    0.63
  -6   3   3    0.79    0.63
  -6  -3  -3    0.88    0.53
  -6  -3  -3    0.44    0.88
  -6   3   3    0.83    0.62
  -6  -3  -3    0.51    0.50
   6   3  -3    0.53    0.38
  -6   4  -3    2.43    0.86
  -6  -4   3    3.44    0.88
   6   4   3    3.02    0.62
  -6  -4   3    2.15    0.67
  -6   4  -3    2.00    0.88
  -6  -4   3    2.64    0.65
   6  -4  -3    1.85    0.76
  -6  -4  -3    1.43    0.71
   6  -4   3    4.11    0.75
   6   4  -3    3.04    0.55
  -6   4   3    3.35    0.88
  -6   4   3    2.99    0.74
  -6  -4  -3    3.07    1.02
  -6  -4  -3    1.99    0.67
  -6  -5   3    5.67    0.96
  -6   5  -3    5.58    1.03
   6   5   3    6.31    0.79
   6  -5  -3    5.96    0.93
  -6  -5   3    7.56    0.88
  -6   5  -3    7.12    1.04
  -6  -5   3    8.07    1.26
  -6  -5  -3    7.76    1.06
  -6  -5  -3    6.12    0.95
  -6   5   3    5.90    0.99
  -6  -5  -3    8.08    1.30
  -6   5   3    6.16    1.00
   6  -5   3    7.70    1.02
   6   5  -3    5.95    0.84
  -6   6  -3   -0.57    0.94
  -6  -6   3   -0.18    0.91
  -6  -6   3    1.41    1.10
  -6  -6   3   -0.49    0.86
   6   6   3    0.04    0.70
   6  -6  -3   -0.17    0.86
   6   6  -3    0.50    0.83
  -6  -6  -3    0.99    0.96
  -6   6   3    1.50    0.95
  -6  -6  -3    0.61    0.81
  -6  -6  -3   -0.62    1.06
   6  -6   3    1.59    0.94
  -6  -7   3    9.66    1.38
   6  -7  -3   11.90    1.60
   6   7   3   10.92    1.24
  -6  -7   3   11.59    1.34
  -6  -7   3   10.39    1.43
  -6  -7  -3   14.61    1.58
  -6  -7  -3   10.03    1.64
   6  -7   3    8.91    1.57
  -6  -7  -3   10.34    1.44
   6   7  -3   11.64    1.36
  -6  -8   3    3.73    1.29
  -6   8  -3    1.64    1.25
   6  -8  -3    3.65    1.50
   6   8   3    5.01    1.16
  -6  -8   3    2.75    1.36
  -6  -8  -3    3.36    1.46
  -6  -8  -3    2.76    1.46
   6  -8   3    2.31    1.30
   6   8  -3   -0.01    1.21
  -6   8   3    2.56    1.25
   6   9   3   11.86    1.59
  -6  -9   3   14.32    2.04
   6  -9  -3   14.88    2.05
  -6   9  -3   12.11    1.83
  -6  -9   3   11.68    1.66
  -6  -9  -3    9.58    1.91
  -6   9   3   13.81    1.85
  -6  -9  -3    9.58    1.58
   6  -9   3    9.83    2.01
  -6  10  -3    1.59    1.65
  -6 -10   3    1.51    1.41
  -6 -10   3   -1.41    1.69
   6 -10  -3   -0.02    1.46
  -6  10   3    1.87    1.63
  -6 -10  -3    1.96    1.44
   6 -10   3    5.47    2.04
  -6 -10  -3   -1.42    1.98
  -6 -11   3    4.04    1.78
   6 -11  -3    1.38    1.76
  -6  11  -3    1.93    1.80
  -6 -11   3    5.20    1.95
  -6 -11  -3    2.13    1.64
   6 -11   3    3.27    1.83
  -6  11   3    3.23    1.82
  -6  12  -3    0.26    1.91
  -6 -12   3   -2.57    1.52
  -6 -12   3    1.88    1.78
  -6  12   3   -0.19    1.93
  -6 -12  -3   -1.19    1.68
  -6 -13   3    2.12    1.96
  -6 -13   3    1.80    1.99
  -6  13  -3    3.38    2.28
  -6 -13  -3    6.86    2.48
  -6 -13  -3    2.99    2.72
  -6  13   3    3.58    2.22
  -6 -14   3    2.75    2.65
  -6  14  -3    3.46    2.44
  -6 -14   3   -0.28    2.45
  -6 -14  -3    2.61    2.34
  -6 -14  -3    0.30    2.65
   7   0   3   -0.21    0.16
  -7   0   3    0.18    0.22
   7   0   3    0.23    0.16
  -7   0  -3   -0.31    0.40
  -7   0  -3   -1.25    0.47
  -7   0   3    0.21    0.28
  -7   0   3    0.07    0.77
  -7   0  -3    0.43    0.91
  -7   1  -3    1.08    0.92
  -7  -1   3    1.34    0.81
  -7   1  -3   -0.08    0.44
  -7  -1   3    0.55    0.20
  -7   1  -3    0.59    0.43
  -7  -1  -3    0.16    0.48
   7  -1   3   -0.78    0.43
  -7   1   3    0.59    0.33
  -7  -1  -3   -0.81    0.88
  -7  -2   3    6.17    0.50
   7   2   3    8.18    0.51
  -7  -2   3    7.77    1.24
  -7   2  -3    6.97    0.75
  -7   2  -3    8.43    1.30
   7  -2  -3    8.44    0.61
  -7  -2   3    7.88    0.57
  -7   2  -3    8.30    0.82
  -7  -2  -3    8.30    0.68
   7  -2   3    8.42    0.82
  -7   2   3    8.20    0.70
  -7  -2  -3    6.95    1.21
  -7   2   3    7.77    0.69
   7   3   3   13.67    0.85
  -7  -3   3   12.49    0.91
   7  -3  -3   12.05    0.88
  -7  -3   3    9.11    1.20
  -7   3  -3   12.60    1.10
  -7   3  -3   12.36    0.98
  -7  -3   3   14.02    0.91
  -7  -3  -3   12.82    0.91
  -7  -3  -3   12.98    0.92
  -7  -3  -3   14.83    1.55
   7  -3   3   12.23    1.02
  -7   3   3   12.75    1.02
   7   3  -3   13.94    0.68
  -7   3   3    9.83    0.95
  -7   4  -3    0.91    0.85
  -7  -4   3    0.86    0.65
  -7   4  -3    1.01    0.71
   7   4   3    0.77    0.51
  -7  -4   3    1.59    0.93
  -7  -4   3    0.99    0.60
   7  -4  -3    1.46    0.72
  -7  -4  -3    3.13    1.12
  -7   4   3    0.54    0.67
  -7  -4  -3    1.49    0.69
   7   4  -3    1.11    0.50
  -7   4   3    1.50    0.83
  -7  -4  -3    1.05    0.65
   7  -4   3    0.57    0.78
  -7   5  -3   14.17    1.27
  -7   5  -3   11.45    1.37
   7  -5  -3   10.12    1.18
  -7  -5   3   14.11    1.42
  -7  -5   3   13.72    1.17
  -7  -5   3   10.08    1.05
   7   5   3   12.40    1.04
   7  -5   3   13.38    1.20
  -7  -5  -3    9.34    1.13
   7   5  -3   12.57    1.01
  -7  -5  -3   10.24    1.53
  -7  -5  -3   10.97    1.11
  -7   5   3   11.98    1.32
  -7   5   3   11.42    1.21
   7   6   3    9.50    1.10
  -7  -6   3    8.36    1.19
  -7   6  -3   10.48    1.50
   7  -6  -3    9.34    1.31
  -7  -6   3    7.35    1.00
  -7   6  -3    8.44    1.25
  -7  -6   3    6.38    1.46
  -7  -6  -3    8.31    1.50
   7  -6   3    7.29    1.16
  -7   6   3    7.53    1.21
   7   6  -3    8.43    1.01
  -7   6   3    8.42    1.24
  -7  -6  -3    8.39    1.10
  -7  -6  -3    7.36    1.03
  -7  -7   3    1.11    1.36
   7  -7  -3   -0.56    1.23
  -7  -7   3    1.49    0.96
   7   7   3    2.23    0.91
   7  -7   3    1.83    1.14
  -7  -7  -3    1.19    1.18
  -7  -7  -3    3.90    1.46
   7   7  -3    1.56    0.98
  -7   7   3    1.99    1.10
  -7  -8   3   14.03    1.75
   7  -8  -3   13.27    1.66
  -7  -8   3   11.13    1.68
  -7   8  -3   12.31    1.67
  -7   8   3   13.05    1.86
  -7  -8  -3   13.83    2.00
  -7  -8  -3   13.40    1.58
   7  -8   3   13.39    1.69
  -7  -9   3    3.25    1.75
  -7   9  -3    2.63    1.51
   7  -9  -3    4.87    1.50
  -7  -9   3    5.51    1.42
   7  -9   3    3.74    1.51
  -7  -9  -3    4.68    1.40
  -7  -9  -3    6.32    2.17
  -7   9   3    8.99    1.68
  -7 -10   3    3.78    1.67
  -7 -10   3    5.26    1.55
  -7  10  -3    6.51    1.83
  -7  10   3    6.16    1.77
  -7 -10  -3    5.87    2.32
  -7 -10  -3    2.23    1.79
  -7 -11   3   15.30    2.12
  -7 -11   3   14.49    2.53
  -7  11  -3   14.55    2.31
  -7  11   3   16.88    2.68
  -7 -11  -3   16.80    2.53
  -7 -11  -3   13.07    2.33
  -7 -12   3    5.76    2.05
  -7 -12   3    3.32    2.23
  -7  12  -3    4.44    2.51
  -7  12   3    7.60    2.21
  -7 -12  -3    6.65    2.37
  -7 -12  -3    5.72    1.91
  -7  13  -3    4.60    2.78
  -7 -13   3    5.24    2.21
  -7 -13   3   -0.89    1.87
  -7 -13  -3    2.06    2.03
  -7 -13  -3    5.88    2.49
  -8   0   3    0.60    0.90
  -8   0  -3   -0.36    0.45
  -8   0  -3   -1.52    0.99
  -8   0   3    0.02    0.10
  -8   0  -3   -0.35    0.59
  -8   0   3    0.34    0.28
  -8   1  -3    1.71    0.54
  -8   1  -3    2.68    0.63
  -8  -1   3    0.59    0.91
  -8   1  -3    1.40    1.07
  -8   1   3    1.64    0.41
  -8  -1  -3    1.87    1.10
   8  -1   3    1.68    0.35
  -8  -1  -3    0.95    0.49
  -8  -2   3   -0.25    0.32
  -8  -2   3    0.63    0.92
  -8   2  -3    0.99    0.60
  -8   2  -3    0.84    0.64
  -8   2  -3    2.07    1.11
   8  -2  -3    0.97    0.35
  -8  -2   3    0.55    0.32
  -8  -2  -3    0.13    0.52
  -8  -2  -3   -0.56    1.04
   8  -2   3    0.49    0.56
  -8   2   3    0.19    0.52
   8   3   3    2.20    0.39
   8  -3  -3    2.20    0.58
  -8  -3   3    1.76    0.54
  -8  -3   3    3.88    1.06
  -8  -3   3    2.68    0.50
  -8   3  -3    1.73    0.77
  -8   3  -3    1.98    0.63
  -8   3   3    2.24    0.69
  -8  -3  -3    1.58    0.55
  -8  -3  -3    2.92    0.64
  -8   3   3    2.12    0.70
   8  -3   3    2.13    0.66
  -8  -3  -3    1.97    1.13
  -8   4  -3    0.85    0.88
  -8   4  -3    1.55    0.89
  -8  -4   3    1.66    1.03
   8   4   3    1.39    0.58
  -8  -4   3    0.09    0.57
   8  -4  -3    0.69    0.66
  -8  -4   3    1.22    0.64
   8   4  -3    1.48    0.46
  -8   4   3   -0.14    0.81
  -8  -4  -3    1.95    1.45
  -8   4   3    0.52    0.82
  -8  -4  -3    1.75    0.79
   8  -4   3    1.31    0.78
  -8  -4  -3    2.16    0.67
  -8  -5   3   15.54    1.21
  -8  -5   3   13.06    1.57
   8  -5  -3   15.96    1.32
   8   5   3   13.22    1.08
  -8  -5   3   13.16    1.18
  -8   5  -3   12.44    1.31
  -8   5  -3   14.30    1.33
   8   5  -3   14.21    0.99
  -8   5   3   10.16    1.33
   8  -5   3   13.47    1.24
  -8  -5  -3   13.10    1.71
  -8   5   3   13.30    1.30
  -8  -5  -3   14.04    1.25
  -8  -5  -3   13.93    1.20
  -8  -6   3    1.17    0.96
  -8  -6   3    1.11    1.38
  -8   6  -3    1.41    1.03
  -8   6  -3   -0.04    1.23
  -8  -6   3    0.49    0.85
   8  -6  -3    1.65    1.09
   8   6   3    1.16    0.79
  -8  -6  -3   -3.59    1.46
   8  -6   3   -0.28    1.05
  -8  -6  -3    1.10    0.99
  -8   6   3    1.34    0.99
  -8  -6  -3    0.04    0.91
   8   6  -3    1.82    0.83
  -8   7  -3    9.33    1.48
   8  -7  -3   10.13    1.37
  -8  -7   3    7.23    1.34
  -8  -7   3    7.45    1.50
  -8  -7  -3    6.77    1.34
   8  -7   3    6.36    1.48
  -8  -7  -3   10.76    1.82
  -8   7   3   10.41    1.63
  -8  -8   3    2.73    1.39
  -8  -8   3    2.27    1.36
  -8   8  -3    1.36    1.60
   8  -8   3    1.55    1.28
  -8  -8  -3    1.48    1.40
  -8   8   3    1.39    1.26
  -8  -8  -3    5.00    1.70
  -8   9  -3   -1.11    1.38
  -8  -9   3   -0.05    1.45
  -8  -9   3    3.49    1.56
  -8  -9  -3   -0.16    2.01
  -8   9   3    1.79    1.46
  -8  -9  -3    0.42    1.24
  -8  10  -3    2.20    1.65
  -8 -10   3    1.76    1.47
  -8 -10   3   -0.02    1.96
  -8  10   3    4.92    1.74
  -8 -10  -3    2.33    2.32
  -8 -10  -3   -0.52    1.39
  -8 -11   3    2.48    1.63
  -8 -11   3    3.49    2.27
  -8  11  -3   -1.25    1.74
  -8  11   3    0.78    1.74
  -8 -11  -3    2.82    2.07
  -8 -11  -3   -0.20    1.90
  -8 -12   3    8.37    2.21
  -8  12  -3    7.16    2.25
  -8 -12   3    7.33    2.35
  -8  12   3    7.58    2.24
  -8 -12  -3    6.44    2.93
  -8 -12  -3    7.37    1.98
  -8 -13   3    2.38    2.36
  -8 -13   3   -4.26    1.90
  -8  13  -3   -2.49    2.63
  -8 -13  -3   -2.39    2.82
  -8 -13  -3    1.07    1.96
  -9   0   3    0.14    1.25
  -9   0  -3   -0.11    0.44
  -9   0  -3   -0.37    1.15
  -9   0  -3    0.12    0.58
  -9  -1   3    0.82    1.04
  -9   1  -3    1.66    0.54
  -9   1  -3    2.15    0.65
  -9   1  -3    2.09    1.21
  -9   1   3    1.84    0.40
  -9  -1  -3    0.84    1.16
  -9  -1  -3    1.69    0.54
  -9   2  -3    6.99    0.89
  -9  -2   3    5.99    1.49
  -9  -2   3    6.78    0.45
  -9   2  -3    4.73    1.42
  -9  -2   3    6.75    0.46
  -9   2  -3    5.33    0.74
   9  -2   3    7.43    0.71
  -9   2   3    7.03    0.73
  -9  -2  -3    5.66    0.76
  -9  -2  -3    6.97    1.48
  -9  -3   3    1.13    0.44
  -9   3  -3    1.14    0.74
  -9  -3   3    0.77    1.07
  -9  -3   3    0.20    0.47
   9  -3  -3    1.16    0.46
  -9   3  -3    1.10    0.76
   9  -3   3    0.19    0.68
  -9  -3  -3    1.16    0.63
  -9  -3  -3    0.88    0.65
  -9   3   3    0.56    0.74
  -9  -3  -3    0.85    1.22
  -9   3   3    1.41    0.77
  -9  -4   3    1.35    0.63
   9  -4  -3    2.02    0.75
  -9  -4   3    3.74    1.44
   9   4   3    1.77    0.48
  -9  -4   3    2.21    0.73
  -9   4  -3    1.93    0.94
  -9   4  -3    0.99    0.89
   9  -4   3   -0.22    0.74
  -9  -4  -3    2.63    0.71
  -9   4   3    1.25    0.85
  -9  -4  -3    1.38    1.29
  -9  -4  -3    1.60    0.75
  -9   4   3    1.37    0.86
  -9  -5   3    3.51    0.77
  -9  -5   3    1.82    0.77
  -9  -5   3    2.08    1.21
  -9   5  -3    0.85    1.09
   9  -5  -3    1.54    0.85
  -9  -5  -3    2.02    0.85
  -9  -5  -3    1.24    0.79
   9  -5   3    1.43    0.92
  -9  -5  -3    2.39    1.35
  -9   5   3    1.60    0.88
  -9  -6   3    0.87    0.92
  -9  -6   3    0.97    1.48
  -9   6  -3    2.64    1.30
  -9  -6  -3    2.22    1.46
  -9   6   3    0.54    0.96
  -9  -6  -3    0.26    1.00
  -9   7  -3    7.94    1.69
  -9  -7   3    8.59    1.87
  -9  -7   3    9.08    1.36
  -9  -7  -3    6.21    1.75
  -9  -7  -3    7.21    1.19
  -9   7   3    8.87    1.45
  -9  -8   3    2.82    1.38
  -9   8  -3   -0.19    1.32
  -9  -8   3    4.64    1.53
  -9  -8  -3   -1.50    1.27
  -9   8   3    0.25    1.31
  -9  -8  -3    4.08    1.76
  -9  -9   3    2.57    1.59
  -9  -9   3    1.37    1.28
  -9   9  -3    1.99    1.51
  -9   9   3    1.58    1.82
  -9  -9  -3    2.88    2.25
  -9  -9  -3    1.30    1.26
  -9 -10   3   -0.54    2.05
  -9 -10   3   -0.75    1.67
  -9  10  -3    0.75    2.00
  -9 -10  -3    4.44    1.81
  -9  10   3    1.84    1.63
  -9 -10  -3   -1.26    2.33
  -9  11  -3    7.86    2.11
  -9 -11   3    3.22    1.99
  -9 -11   3    4.52    2.41
  -9 -11  -3    5.13    2.05
  -9  11   3    3.59    1.94
  -9 -11  -3    9.35    2.83
  -9 -12   3    0.95    2.10
  -9 -12   3   -1.10    1.91
  -9  12  -3   -1.83    1.95
  -9 -12  -3    3.45    2.39
  -9 -12  -3    2.03    1.76
  -9  12   3    2.62    2.05
  -9 -13   3    3.42    2.70
  -9 -13  -3    3.56    2.65
 -10   0  -3    0.07    1.29
 -10   0  -3    0.96    0.45
 -10   0   3    0.71    1.38
 -10   0  -3   -0.37    0.58
 -10   1  -3    2.12    1.37
 -10   1  -3    0.12    0.50
 -10  -1   3   -0.83    1.35
 -10   1  -3   -0.06    0.61
 -10  -1  -3    2.63    1.39
 -10  -1  -3    0.41    0.48
 -10   1   3   -0.12    0.38
 -10   2  -3    2.80    1.37
 -10   2  -3    1.87    0.70
 -10   2  -3    0.65    0.74
 -10  -2   3    2.37    1.47
 -10  -2  -3    3.00    0.63
 -10   2   3    1.15    0.56
 -10  -2  -3    1.33    0.53
 -10  -2  -3    3.17    1.42
 -10  -3   3    4.60    1.34
 -10  -3   3    2.33    0.45
 -10  -3   3    3.33    0.52
 -10   3  -3    1.61    0.79
 -10   3  -3    2.55    0.83
 -10   3   3    3.17    0.84
 -10  -3  -3    1.56    0.66
 -10  -3  -3    2.67    0.66
 -10  -3  -3    3.02    1.78
 -10  -4   3    3.57    1.59
 -10  -4   3    4.22    0.68
 -10  -4   3    4.62    0.72
 -10   4  -3    4.35    1.06
 -10  -4  -3    4.59    0.84
 -10   4   3    4.29    0.99
 -10  -4  -3    5.53    1.62
 -10  -4  -3    4.48    0.86
 -10  -5   3    0.83    0.79
 -10  -5   3    0.07    1.26
 -10   5  -3   -0.40    0.86
 -10  -5  -3    0.21    0.89
 -10   5   3    1.63    1.05
 -10  -5  -3   -1.61    1.35
 -10   6  -3   12.69    1.52
 -10  -6   3   12.18    2.03
 -10  -6   3   12.45    1.28
 -10   6   3   13.57    1.64
 -10  -6  -3   10.60    2.02
 -10  -6  -3   15.20    1.41
 -10   7  -3    1.08    1.24
 -10  -7   3    0.45    1.72
 -10  -7   3    1.62    1.12
 -10   7   3    2.48    1.47
 -10  -7  -3    1.51    1.68
 -10  -7  -3    2.26    1.18
 -10   8  -3    6.21    1.86
 -10  -8   3    8.04    1.50
 -10  -8   3    2.78    1.62
 -10  -8  -3    6.28    1.49
 -10  -8  -3    5.20    1.93
 -10   8   3    8.28    1.83
 -10   9  -3   -2.36    1.45
 -10  -9   3    0.61    1.65
 -10  -9   3    3.62    1.29
 -10  -9  -3   -0.19    1.22
 -10   9   3   -0.77    1.78
 -10  -9  -3   -2.85    1.76
 -10 -10   3    0.86    2.17
 -10  10  -3    3.64    1.85
 -10 -10   3    2.64    1.74
 -10 -10  -3    4.53    1.53
 -10 -10  -3   -0.37    2.04
 -10  10   3    1.83    2.07
 -10 -11   3   -1.45    2.27
 -10  11  -3   -2.05    1.75
 -10 -11   3   -2.59    1.45
 -10 -11  -3   -1.86    1.46
 -10  11   3   -0.34    1.80
 -10 -11  -3   -1.67    2.17
 -10  12  -3    2.29    2.13
 -10 -12   3    1.18    2.06
 -10 -12   3    3.42    1.90
 -10 -12  -3    0.45    2.94
 -10 -12  -3   -0.78    1.66
 -11   0  -3    0.32    0.47
 -11   0  -3    1.12    1.47
 -11   0   3   -2.80    1.42
 -11   0  -3    0.47    0.52
 -11   1  -3    2.10    0.61
 -11   1  -3    1.36    0.79
 -11  -1   3    1.41    1.31
 -11   1  -3    0.84    1.44
 -11   1   3    2.21    0.41
 -11  -1  -3   -0.56    1.45
 -11   2  -3    1.02    0.72
 -11  -2   3   -0.03    1.30
 -11   2  -3   -0.07    0.74
 -11  -2  -3    1.59    0.48
 -11  -2  -3   -0.91    1.44
 -11   2   3    1.38    0.65
 -11  -3   3    0.03    1.60
 -11   3  -3    1.36    0.93
 -11  -3  -3    0.02    0.67
 -11  -3  -3    0.16    0.61
 -11   3   3    1.01    0.76
 -11  -3  -3    0.05    1.47
 -11  -4   3   -0.70    1.62
 -11  -4   3   -0.15    0.57
 -11   4  -3   -0.45    1.07
 -11  -4   3    0.04    0.56
 -11   4   3   -0.38    0.81
 -11  -4  -3    0.01    0.67
 -11  -4  -3    1.36    1.52
 -11   5  -3    1.64    1.12
 -11  -5   3    1.12    1.41
 -11  -5   3    0.96    0.74
 -11  -5  -3    0.97    0.79
 -11   5   3   -0.59    1.04
 -11  -5  -3    1.91    1.97
 -11  -6   3    1.65    1.44
 -11   6  -3    1.92    1.34
 -11  -6   3   -2.05    0.93
 -11  -6  -3    0.74    1.66
 -11   6   3    2.21    1.31
 -11  -6  -3   -0.58    0.89
 -11  -7   3    1.08    1.55
 -11  -7   3    0.99    1.05
 -11   7  -3    3.97    1.58
 -11  -7  -3    1.08    1.82
 -11  -7  -3    1.54    1.14
 -11   7   3    2.44    1.49
 -11   8  -3    2.07    1.74
 -11  -8   3    2.63    1.66
 -11  -8   3    1.92    1.30
 -11   8   3   -0.70    1.31
 -11  -8  -3    2.99    2.36
 -11  -8  -3    0.89    1.32
 -11  -9   3    1.07    1.51
 -11  -9   3    4.29    1.86
 -11   9  -3    0.97    1.57
 -11  -9  -3    2.99    2.07
 -11  -9  -3    0.48    1.49
 -11   9   3    0.78    1.87
 -11 -10   3    0.92    1.69
 -11 -10   3   -0.64    2.29
 -11  10  -3    0.50    1.70
 -11 -10  -3   -0.91    2.58
 -11  10   3    2.02    2.12
 -11 -10  -3    0.12    1.37
 -11 -11   3   -0.02    1.89
 -11  11  -3    2.59    2.36
 -11 -11   3    2.18    2.09
 -11 -11  -3    6.88    3.04
 -11  11   3   -0.21    1.89
 -11 -11  -3   -1.68    1.82
 -12   0   3   -1.56    1.37
 -12   0  -3    3.64    1.63
 -12   1  -3    0.61    1.62
 -12  -1   3    0.41    1.75
 -12   1  -3    1.67    0.77
 -12  -1  -3    1.84    1.65
 -12   2  -3   12.74    1.17
 -12  -2   3   13.83    2.22
 -12  -2  -3   13.17    0.79
 -12   2   3   14.88    1.05
 -12  -2  -3   13.73    2.20
 -12   3  -3    1.08    0.84
 -12  -3   3    1.70    1.49
 -12   3   3    0.51    0.82
 -12  -3  -3    0.61    1.64
 -12  -3  -3    0.80    0.56
 -12   4  -3    6.68    1.30
 -12  -4   3    6.36    1.68
 -12  -4   3    4.96    0.63
 -12  -4  -3    5.01    0.81
 -12   4   3    6.55    1.14
 -12  -4  -3    5.99    1.92
 -12  -5   3    0.46    1.50
 -12  -5   3   -0.01    0.69
 -12   5  -3   -0.31    1.12
 -12   5   3   -0.17    1.03
 -12  -5  -3   -2.36    1.56
 -12  -5  -3    0.40    0.82
 -12   6  -3    2.83    1.40
 -12  -6   3    2.38    1.66
 -12  -6   3    3.58    0.97
 -12  -6  -3    2.83    1.10
 -12  -6  -3    2.27    1.87
 -12   6   3    5.04    1.41
 -12   7  -3    4.42    1.42
 -12  -7   3    3.92    1.24
 -12  -7   3    4.28    2.13
 -12  -7  -3    3.72    1.35
 -12  -7  -3    4.75    2.01
 -12   7   3    5.98    1.65
 -12  -8   3    1.29    1.27
 -12  -8   3    1.83    1.73
 -12   8  -3    0.79    1.45
 -12  -8  -3    0.81    1.30
 -12   8   3    5.13    1.78
 -12  -8  -3    3.91    2.11
 -12  -9   3    5.98    2.40
 -12   9  -3    2.43    1.99
 -12  -9   3   -0.11    1.42
 -12  -9  -3   -1.34    2.06
 -12   9   3    0.68    1.59
 -12  -9  -3   -0.25    1.42
 -12  10  -3    1.55    2.17
 -12 -10   3    0.05    1.66
 -12 -10   3   -1.83    1.88
 -12  10   3    2.12    1.80
 -12 -10  -3    1.36    2.33
 -12 -10  -3    1.29    1.68
 -12 -11   3    6.33    2.75
 -12 -11   3    3.74    1.96
 -12 -11  -3    2.57    1.61
 -12 -11  -3   -0.88    2.44
 -13   0  -3    1.23    1.73
 -13   1  -3    0.09    0.64
 -13   1  -3   -2.02    1.65
 -13  -1   3   -0.62    1.51
 -13  -1  -3   -2.34    1.70
 -13   2  -3    4.22    0.95
 -13  -2   3    6.36    2.13
 -13  -2  -3    8.20    2.01
 -13   2   3    4.09    0.64
 -13   3  -3    0.02    0.91
 -13  -3   3    2.42    1.69
 -13  -3  -3    0.00    0.40
 -13  -3  -3    0.96    1.77
 -13   3   3    1.45    0.79
 -13  -4   3    0.58    1.62
 -13   4  -3    0.23    0.97
 -13  -4  -3    0.39    0.66
 -13  -4  -3   -1.54    1.73
 -13   4   3    1.02    0.97
 -13  -5   3    2.65    0.70
 -13   5  -3    4.46    1.29
 -13  -5   3    1.07    2.00
 -13   5   3    1.82    1.10
 -13  -5  -3    1.51    0.87
 -13  -5  -3   -0.63    2.27
 -13  -6   3   -3.03    1.51
 -13  -6   3    1.31    0.88
 -13   6  -3    0.46    1.34
 -13  -6  -3    0.23    1.90
 -13   6   3    0.88    1.29
 -13  -6  -3   -0.31    1.06
 -13  -7   3    3.78    2.29
 -13  -7   3    1.76    1.08
 -13   7  -3    1.01    1.56
 -13   7   3    1.05    1.51
 -13  -7  -3   -0.84    1.14
 -13  -7  -3    0.31    1.97
 -13  -8   3    1.02    2.26
 -13  -8   3    1.09    1.31
 -13   8  -3    0.84    1.76
 -13  -8  -3    1.22    2.12
 -13  -8  -3    1.16    1.42
 -13   8   3    1.32    1.75
 -13  -9   3    0.08    2.35
 -13  -9   3   -0.01    1.37
 -13   9  -3    1.28    1.60
 -13  -9  -3    1.36    1.43
 -13   9   3    2.77    1.64
 -13  -9  -3   -0.20    2.22
 -13 -10   3    2.93    2.11
 -13  10  -3    1.94    2.23
 -13 -10   3    1.84    1.60
 -13 -10  -3   -3.05    2.21
 -13 -10  -3    4.05    1.70
 -13  10   3    2.34    2.17
 -14   0  -3    3.14    1.94
 -14  -1   3   -3.27    1.59
 -14   1  -3    0.03    1.83
 -14  -1  -3    1.65    1.92
 -14   2  -3    0.94    0.82
 -14  -2   3    0.45    1.72
 -14  -2  -3    0.60    1.94
 -14   3  -3    2.05    0.97
 -14  -3   3    1.89    1.83
 -14  -3  -3    4.46    2.16
 -14   3   3    4.04    0.80
 -14  -4   3   -2.37    1.69
 -14   4  -3   -0.43    0.94
 -14  -4  -3    1.13    1.95
 -14   4   3    2.05    0.94
 -14   5  -3    4.08    1.44
 -14  -5   3    0.14    1.81
 -14  -5  -3    3.72    0.83
 -14   5   3    2.79    1.26
 -14  -5  -3    0.90    1.94
 -14  -6   3    1.22    2.29
 -14   6  -3    1.21    1.57
 -14  -6  -3    0.00    0.93
 -14   6   3    1.86    1.32
 -14  -6  -3   -0.03    2.08
 -14  -7   3    5.24    2.46
 -14   7  -3    3.34    1.66
 -14  -7   3    8.20    1.20
 -14   7   3    9.26    1.76
 -14  -7  -3    5.78    2.34
 -14  -7  -3    8.48    1.41
 -14  -8   3    2.20    2.51
 -14   8  -3    4.37    1.91
 -14  -8   3    1.15    1.18
 -14  -8  -3    1.13    2.16
 -14  -8  -3    0.40    1.34
 -14   8   3   -0.01    1.38
 -14   9  -3    5.67    2.23
 -14  -9   3    3.48    2.61
 -14  -9   3    4.97    1.57
 -14   9   3    5.94    1.82
 -14  -9  -3    2.73    2.86
 -14  -9  -3    3.16    1.68
 -15   0  -3   -0.24    2.02
 -15  -1   3    2.42    1.93
 -15  -1  -3    2.52    2.12
 -15  -2   3    0.73    1.89
 -15  -2  -3    2.93    2.14
 -15  -3   3    0.21    1.85
 -15   3  -3    0.62    1.01
 -15  -3  -3   -2.55    1.98
 -15   4  -3    2.12    1.14
 -15  -4   3    2.10    1.97
 -15   4   3    2.42    0.97
 -15  -4  -3    3.62    2.21
 -15  -5   3    1.12    2.37
 -15   5  -3    1.62    1.32
 -15   5   3    0.85    1.12
 -15  -5  -3   -1.60    2.06
 -15   6  -3    2.28    1.38
 -15  -6   3    0.26    2.43
 -15  -6  -3    3.56    2.72
 -15   6   3   -0.12    1.22
 -15  -7   3    0.48    1.99
 -15   7  -3    1.87    1.58
 -15  -7  -3    2.65    2.83
 -15   7   3   -0.57    1.44
 -15   8  -3   -0.24    1.75
 -15  -8   3   -0.41    2.48
 -15  -8  -3   -0.60    2.32
 -15   8   3    3.80    1.78
 -16   0  -3    2.03    2.24
 -16  -1  -3    5.09    2.40
 -16  -2   3   -0.31    1.98
 -16  -2  -3    0.94    2.28
 -16  -3   3    3.25    2.16
 -16  -3  -3    7.26    2.47
 -16  -4   3    4.49    2.59
 -16  -4  -3   -1.28    2.66
 -16  -5   3    4.68    2.26
 -16   5  -3    6.22    1.45
 -16  -5  -3    2.07    2.37
 -16   6  -3    0.78    1.48
 -16  -6   3    0.61    2.14
 -16  -6  -3   -1.02    2.27
 -16   6   3    1.70    1.39
 -17  -1  -3    0.78    2.89
 -17  -2   3   -1.41    2.57
 -17  -2  -3   -0.47    2.27
 -17  -3   3    2.59    2.28
 -17  -3  -3    1.45    2.35
 -17  -4   3   -0.23    2.64
 -17  -4  -3    3.39    2.51
   0   0  -4   54.51    2.09
   0   0   4   48.55    2.16
   0   0  -4   52.58    2.17
   0   0   4   57.13    2.11
   0  -1   4   -0.49    0.16
   0   1   4   -0.71    0.37
   0   1  -4    0.39    0.40
   0  -1  -4   -0.99    0.36
   0  -1   4    0.05    0.40
   0  -1   4   -0.73    0.38
   0   1  -4   -0.37    0.39
   0  -2   4   20.54    1.14
   0   2  -4   22.17    1.13
   0   2  -4   19.81    1.13
   0  -2  -4   20.15    1.11
   0  -2   4   21.01    1.13
   0   2   4   21.23    1.12
   0  -3  -4    0.39    0.52
   0   3  -4   -0.12    0.53
   0  -3  -4   -0.74    0.54
   0   3  -4   -0.46    0.52
   0   3   4   -0.23    0.51
   0  -3   4   -0.24    0.54
   0  -3   4    0.02    0.38
   0   4   4   44.32    2.05
   0   4  -4   41.56    2.02
   0  -4   4   42.73    2.02
   0   4  -4   47.19    2.06
   0  -4  -4   43.61    2.01
   0  -4  -4   43.66    2.08
   0  -4   4   45.89    2.08
   0  -5  -4   -0.47    0.71
   0   5  -4   -0.61    0.69
   0  -5   4   -0.22    0.70
   0   5   4    0.36    0.73
   0  -5   4    0.20    0.73
   0  -6  -4    4.96    1.06
   0  -6   4    4.19    1.04
   0   6   4    6.03    1.05
   0   6  -4    4.54    1.01
   0  -7   4   -0.71    0.97
   0   7   4   -0.69    0.92
   0   7  -4    1.22    1.00
   0  -7  -4   -1.50    0.96
   0  -8  -4    0.36    1.14
   0  -8   4   -0.83    1.10
   0   8  -4   -1.15    1.09
   0   8   4    0.44    1.10
   0   9  -4   -1.58    1.25
   0  -9   4   -0.22    1.29
   0   9   4    2.28    1.37
   0  -9  -4   -0.83    1.31
   0 -10  -4   11.42    1.87
   0  10   4    6.78    1.70
   0  10  -4    8.87    1.76
   0 -10   4   10.67    1.85
   0 -11  -4   -0.33    1.57
   0 -11   4    0.43    1.65
   0  11  -4    0.38    1.57
   0  11   4   -1.17    1.54
   0 -12   4   10.13    2.21
   0  12  -4    8.46    2.06
   0  12   4    6.88    2.05
   0 -12  -4   10.46    2.23
   0  13   4    1.36    2.41
   0  13  -4    0.88    2.00
   0 -13   4    4.75    2.59
   0 -13  -4    0.34    2.45
   0 -14   4    7.48    2.45
   0 -14  -4    8.88    2.49
   0  14  -4    6.44    2.38
   0 -15  -4    1.07    2.37
  -1   0  -4   -0.06    0.29
   1   0  -4   -0.64    0.36
  -1   0  -4   -0.48    0.52
   1   0   4   -0.21    0.28
   1   0  -4   -0.74    0.46
  -1   0  -4   -0.65    0.41
  -1   0   4   -0.04    0.42
   1   0   4   -1.24    0.50
   1   0   4   -0.56    0.42
  -1   0   4   -0.18    0.18
  -1  -1   4   -0.20    0.10
   1   1   4   -0.17    0.38
  -1  -1   4    0.23    0.14
  -1   1  -4   -0.99    0.41
  -1   1  -4    0.30    0.40
   1   1   4   -0.83    0.39
  -1   1  -4    0.11    0.33
   1  -1  -4   -0.32    0.35
  -1  -1   4    0.23    0.38
   1   1  -4   -0.60    0.44
  -1  -1  -4    0.31    0.38
  -1   1   4   -0.15    0.28
   1  -1   4    0.37    0.39
   1   1  -4   -0.56    0.35
   1  -1   4    0.34    0.43
   1  -1   4   -0.30    0.31
   1   2   4    3.46    0.52
  -1  -2   4    2.12    0.48
  -1   2  -4    2.62    0.54
  -1  -2   4    0.46    0.40
  -1   2  -4    2.41    0.54
   1  -2  -4    2.33    0.49
   1   2  -4    2.67    0.48
   1  -2   4    2.16    0.51
  -1   2   4    2.38    0.51
   1   2  -4    1.13    0.46
  -1  -2  -4    2.03    0.49
   1  -2   4    2.33    0.54
   1   3   4   39.56    1.68
   1  -3  -4   34.30    1.64
  -1   3  -4   35.72    1.69
  -1  -3   4   36.77    1.65
   1  -3  -4   38.40    1.71
  -1   3  -4   36.09    1.70
  -1  -3  -4   38.33    1.67
   1   3  -4   32.92    1.63
   1   3  -4   38.02    1.66
  -1   3   4   35.32    1.59
   1  -3   4   31.08    1.67
   1  -3   4   35.01    1.66
  -1  -3  -4   36.31    1.70
   1  -4  -4    4.65    0.82
   1  -4  -4    4.42    0.73
  -1  -4   4    5.17    0.77
  -1   4  -4    5.20    0.81
  -1   4  -4    6.33    0.83
  -1  -4   4    4.59    0.78
   1   4   4    6.81    0.83
  -1   4   4    6.18    0.81
  -1  -4  -4    5.54    0.83
   1  -4   4    4.62    0.76
  -1   4   4    6.83    0.85
   1  -4   4    5.28    0.83
   1   4  -4    3.22    0.73
  -1  -4  -4    5.98    0.77
  -1  -5   4    1.18    0.74
  -1   5  -4    0.04    0.75
   1  -5  -4    0.61    0.78
   1   5   4    0.42    0.73
  -1  -5   4   -0.79    0.70
   1   5  -4    1.25    0.75
  -1  -5  -4    0.09    0.74
   1  -5   4    1.00    0.80
  -1   5   4    2.20    0.81
  -1  -5  -4    1.43    0.54
  -1  -6   4    2.12    0.90
   1   6   4    1.29    0.85
   1  -6  -4    2.64    0.98
  -1   6  -4    2.14    0.97
  -1  -6  -4    2.98    0.76
   1  -6   4    2.61    0.97
  -1   6   4    2.68    0.95
   1   6  -4    0.88    0.85
   1   7   4    5.36    1.16
   1  -7  -4    5.42    1.24
  -1  -7   4    4.80    1.17
  -1   7  -4    5.52    1.21
   1   7  -4    8.24    1.24
  -1   7   4    5.68    1.18
   1  -7   4    6.95    1.25
  -1  -7  -4    5.08    1.21
  -1  -8   4    1.60    1.16
   1   8   4    0.68    1.10
  -1   8  -4    0.21    1.13
   1  -8  -4    1.19    1.21
  -1  -8  -4   -1.35    1.08
   1  -8   4    1.10    1.19
   1   8  -4    2.55    1.17
  -1   8   4    2.29    1.18
   1   9   4    0.03    1.47
  -1  -9   4    0.49    1.53
  -1   9  -4    0.42    1.59
   1  -9  -4    0.64    1.65
  -1   9   4    5.39    1.54
   1   9  -4    6.38    1.52
  -1  -9  -4    5.93    1.50
   1  -9   4    5.06    1.49
  -1  10  -4    1.65    1.51
   1 -10  -4    2.68    1.58
   1  10   4    0.74    1.46
  -1 -10   4    3.85    1.53
   1 -10   4    1.69    1.52
  -1 -10  -4    3.17    1.57
  -1  10   4    4.07    1.57
   1  10  -4    2.61    1.52
  -1 -11   4   10.07    1.94
   1 -11  -4    2.12    1.75
   1  11   4    7.95    2.15
  -1  11  -4    5.51    2.10
   1 -11   4    4.97    1.84
  -1  11   4    6.43    1.85
  -1 -11  -4    5.63    1.78
   1  11  -4    6.55    1.76
   1  12   4    3.06    1.85
  -1  12  -4    1.22    1.85
   1 -12  -4    0.78    1.85
  -1 -12   4    1.86    1.86
  -1  12   4   -2.40    1.73
  -1 -12  -4   -1.22    1.77
   1  12  -4    1.89    1.81
   1 -12   4    1.45    1.89
  -1 -13   4    0.45    2.26
   1  13   4    0.47    2.24
  -1  13  -4    0.59    2.40
   1 -13  -4    0.48    2.34
   1  13  -4    0.53    2.28
  -1 -13  -4    0.54    2.15
   1 -13   4    0.38    2.44
  -1  13   4    0.43    2.41
  -1  14  -4    2.95    2.33
  -1 -14   4   -0.22    2.18
  -1  14   4    2.10    2.69
   1 -14   4    3.23    2.29
  -1 -15   4    5.39    2.59
   1 -15  -4    6.42    2.61
  -1  15   4    0.95    2.43
  -1 -15  -4    2.43    2.38
   1 -15   4    6.41    2.65
   2   0  -4    2.68    0.53
   2   0   4    1.83    0.56
  -2   0  -4    2.25    0.50
   2   0   4    2.68    0.46
   2   0   4    2.83    0.48
   2   0  -4    2.48    0.37
   2   0  -4    2.19    0.36
  -2   0   4    2.48    0.48
  -2   0  -4    3.20    0.60
  -2   0   4    1.98    0.57
  -2   0  -4    2.28    0.48
  -2  -1   4   56.33    2.09
  -2  -1   4   57.17    2.13
  -2  -1   4   58.87    2.16
  -2   1  -4   61.95    2.25
   2   1   4   57.57    2.17
   2   1   4   55.94    2.22
  -2   1  -4   59.36    2.30
   2  -1  -4   58.55    2.16
   2  -1   4   58.58    2.29
   2   1  -4   58.61    2.16
   2   1  -4   57.55    2.12
   2  -1   4   63.92    2.21
   2   1  -4   57.97    2.11
  -2  -1  -4   64.96    2.34
  -2  -1  -4   60.75    2.24
  -2   1   4   58.04    2.16
   2  -1   4   57.29    2.25
  -2  -1  -4   58.54    2.20
  -2  -2   4   13.93    0.95
  -2  -2   4   14.92    0.78
  -2  -2   4   13.74    0.86
   2  -2  -4   13.83    0.90
   2  -2  -4   14.63    0.93
  -2   2  -4   15.29    1.00
   2   2   4   14.89    0.90
   2  -2   4   14.07    0.97
   2  -2   4   15.93    0.95
   2   2  -4   14.42    0.85
   2   2  -4   14.44    0.87
   2  -2   4   13.76    0.95
  -2  -2  -4   13.00    0.99
   2  -3  -4    0.95    0.50
   2   3   4    0.90    0.51
  -2  -3   4    0.70    0.49
   2  -3  -4    1.18    0.56
  -2   3  -4    0.65    0.56
  -2   3  -4    0.32    0.56
   2   3  -4    1.11    0.47
   2  -3   4    0.19    0.56
   2  -3   4   -0.94    0.50
  -2  -3  -4    0.09    0.48
   2   3  -4    0.50    0.47
  -2   4  -4    1.29    0.69
  -2  -4   4    2.29    0.65
   2   4   4    2.67    0.68
  -2   4  -4    1.58    0.72
   2  -4  -4    2.23    0.69
  -2   4   4    2.49    0.71
  -2  -4  -4    1.60    0.62
  -2   4   4    1.59    0.69
   2  -4   4    3.11    0.74
   2   4  -4    2.16    0.64
  -2  -5   4    0.20    0.83
   2   5   4    1.44    0.74
   2  -5  -4    1.17    0.79
  -2   5  -4    1.32    0.80
  -2  -5   4    0.63    0.85
  -2   5   4    0.00    0.74
  -2  -5  -4    0.77    0.71
   2  -5   4    1.89    0.83
   2   5  -4    2.12    0.75
  -2   5   4    0.81    0.76
  -2  -5  -4    0.47    0.75
   2  -6  -4    0.88    0.91
  -2  -6   4    1.22    0.85
  -2  -6   4    0.82    1.02
  -2   6  -4    1.46    0.94
   2   6   4    1.55    0.87
  -2   6   4    1.95    0.90
   2  -6   4    2.13    0.96
  -2  -6  -4    0.99    0.89
   2   6  -4    1.38    0.84
   2  -7  -4    0.05    1.02
  -2  -7   4    1.65    1.03
  -2   7  -4   -0.93    0.98
   2   7   4    0.11    0.93
   2  -7   4    0.98    1.07
   2   7  -4   -0.46    0.91
  -2   7   4    0.74    1.01
  -2  -7  -4    0.86    0.99
   2   8   4   -0.07    1.07
  -2  -8   4    1.51    1.12
  -2   8  -4   -0.97    1.13
   2  -8  -4    1.14    1.18
  -2   8   4    1.27    1.17
  -2  -8  -4    0.05    1.14
   2   8  -4    1.39    1.12
   2  -8   4    0.31    1.18
   2  -9  -4    1.81    1.34
  -2  -9   4    0.81    1.28
  -2   9  -4    1.64    1.33
   2   9   4    2.07    1.32
  -2  -9  -4   -0.61    1.26
  -2   9   4    2.40    1.35
   2  -9   4    0.84    1.33
   2   9  -4    1.43    1.54
  -2  10  -4    2.58    1.58
   2  10   4    4.70    1.55
  -2 -10   4    4.59    1.86
   2 -10  -4    5.62    1.69
   2 -10   4    5.73    1.70
  -2  10   4    1.19    1.51
  -2 -10  -4    4.36    1.62
   2  10  -4    6.65    1.60
   2  11   4   -2.19    1.48
  -2  11  -4    0.73    2.05
  -2 -11   4    2.62    2.00
   2 -11  -4   -2.31    1.56
   2  11  -4    1.38    1.56
  -2 -11  -4   -0.57    1.59
  -2  11   4    0.79    1.65
   2 -11   4   -0.53    1.67
   2  12   4    2.35    1.87
  -2  12  -4    2.32    2.31
  -2 -12   4    5.72    1.98
   2 -12  -4    3.56    1.93
   2  12  -4    6.15    1.95
  -2  12   4    4.85    2.00
   2 -12   4    6.03    2.08
  -2 -12  -4    3.84    1.92
  -2 -13   4   -1.82    1.95
   2  13   4   -0.03    1.95
   2 -13  -4    1.02    2.01
  -2  13  -4   -0.79    2.00
  -2 -13  -4    2.23    2.06
   2 -13   4    5.15    2.17
   2  13  -4   -0.11    1.92
  -2  13   4    1.92    2.52
  -2 -14   4   -0.11    2.17
  -2  14  -4   -0.71    2.15
  -2  14   4    2.17    2.26
  -2 -14  -4   -0.66    2.20
   3   0  -4   83.56    3.02
  -3   0  -4   85.10    3.18
   3   0  -4   83.37    2.89
   3   0   4   84.22    2.94
  -3   0   4   86.53    2.91
  -3   0   4   79.48    2.97
  -3   0  -4   76.74    3.10
   3   0   4   80.68    3.14
  -3   0  -4   81.57    3.03
   3   0   4   80.47    3.02
  -3   1  -4    0.24    0.39
  -3  -1   4   -0.21    0.34
   3   1   4    0.66    0.40
   3  -1  -4    0.35    0.39
  -3  -1   4    0.50    0.41
   3  -1  -4   -0.23    0.27
   3   1   4    0.98    0.49
  -3   1  -4    0.37    0.55
  -3  -1   4    0.15    0.36
  -3   1  -4    0.55    0.43
  -3  -1  -4   -0.61    0.38
   3   1  -4   -0.28    0.34
   3  -1   4    0.05    0.45
  -3  -1  -4    0.49    0.40
  -3  -1  -4   -0.13    0.42
  -3   1   4    0.25    0.38
   3  -1   4    0.11    0.43
   3   1  -4    0.23    0.29
   3   1  -4   -0.08    0.39
   3  -1   4    0.42    0.51
   3  -2  -4    2.30    0.48
   3   2   4    3.35    0.52
   3  -2  -4    3.26    0.54
  -3  -2   4    3.51    0.52
  -3   2  -4    2.51    0.55
  -3  -2   4    4.59    0.57
   3   2   4    2.80    0.53
  -3  -2   4    3.40    0.45
   3  -2   4    3.44    0.66
   3  -2   4    3.20    0.52
   3   2  -4    3.22    0.51
   3   2  -4    2.58    0.48
   3   2  -4    4.24    0.48
  -3  -2  -4    1.73    0.66
  -3  -2  -4    2.95    0.49
  -3   3  -4    5.93    0.74
  -3  -3   4    6.25    0.67
  -3  -3   4    6.77    0.65
   3  -3  -4    5.86    0.71
   3  -3  -4    4.66    0.63
   3   3   4    6.85    0.68
   3  -3   4    6.73    0.81
   3  -3   4    5.49    0.73
   3   3  -4    4.99    0.64
   3   3  -4    5.87    0.69
  -3   3   4    5.19    0.69
  -3  -3  -4    4.39    0.63
   3  -4  -4   12.23    1.03
  -3  -4   4   12.96    0.98
  -3   4  -4   11.81    1.05
   3   4   4   10.64    0.94
  -3   4  -4   10.67    1.05
   3  -4   4   11.45    1.04
   3   4  -4   11.35    0.93
  -3   4   4   12.02    1.04
  -3  -4  -4   15.17    1.09
  -3   5  -4    2.88    0.89
  -3  -5   4    4.53    0.81
   3   5   4    4.39    0.81
  -3   5  -4    4.84    0.91
   3  -5  -4    3.62    0.88
  -3  -5   4    3.32    0.74
   3  -5   4    3.44    0.89
   3   5  -4    3.25    0.76
  -3  -5  -4    3.57    0.92
  -3   5   4    4.77    0.87
  -3   5   4    4.28    0.90
  -3  -6   4    2.44    0.88
  -3   6  -4    3.98    1.05
   3   6   4    2.66    0.88
   3  -6  -4    2.57    0.96
   3   6  -4    2.39    0.87
   3  -6   4    2.60    0.99
  -3  -6  -4    3.35    0.94
  -3   6   4    0.78    0.90
  -3  -6  -4    1.70    0.86
   3   7   4    0.59    0.95
  -3   7  -4    0.55    1.05
   3  -7  -4    2.29    1.09
   3  -7   4    0.54    1.05
   3   7  -4    0.92    1.15
  -3   7   4   -0.01    1.02
  -3  -7  -4    1.42    1.22
  -3   8  -4    4.30    1.34
   3  -8  -4    4.62    1.56
   3   8   4    4.68    1.19
  -3   8   4    3.72    1.30
   3   8  -4    4.23    1.22
  -3  -8  -4    4.13    1.30
   3  -8   4    4.40    1.35
   3   9   4    0.36    1.24
   3  -9  -4    2.05    1.37
  -3   9  -4    0.88    1.35
  -3  -9   4    3.95    1.61
   3  -9   4    0.40    1.37
  -3   9   4    1.76    1.38
  -3  -9  -4    0.31    1.28
   3   9  -4    0.64    1.49
  -3  10  -4    0.43    1.84
  -3 -10   4    0.57    1.65
   3  10   4    0.47    1.99
   3 -10  -4    0.62    1.79
   3 -10   4    0.54    1.95
  -3  10   4    0.67    1.74
  -3 -10  -4    0.40    1.68
   3  10  -4    0.55    1.59
  -3  11  -4    7.76    1.91
   3  11   4    3.93    1.72
   3 -11  -4    5.21    1.85
  -3 -11   4    5.93    1.79
   3  11  -4    4.13    1.68
  -3 -11  -4    3.61    1.79
   3 -11   4    5.27    1.85
  -3  11   4    8.11    1.89
  -3  12  -4    8.38    2.12
  -3 -12   4   17.52    2.62
   3  12   4    3.25    1.90
   3 -12  -4   14.42    2.28
  -3 -12  -4    4.90    2.02
   3  12  -4    8.95    2.02
   3 -12   4   12.86    2.30
  -3  12   4    7.48    2.14
  -3 -13   4    0.29    1.98
  -3  13  -4   -0.18    2.00
   3 -13  -4    3.29    2.11
  -3 -13  -4    1.14    2.03
   3 -13   4    2.35    2.09
  -3  14  -4   11.61    2.63
  -3 -14   4    6.06    2.40
   3 -14   4   10.43    2.70
  -4   0   4    0.28    0.47
   4   0  -4   -0.31    0.60
   4   0   4    0.28    0.37
  -4   0  -4   -0.20    0.55
  -4   0   4   -0.55    0.33
  -4   0  -4    0.53    0.66
   4   0  -4    0.14    0.27
  -4   0  -4   -0.29    0.41
  -4   0   4    0.29    0.33
   4   0   4   -0.69    0.45
   4  -1  -4    1.09    0.33
  -4   1  -4    0.58    0.51
   4  -1  -4    2.03    0.40
  -4  -1   4    1.52    0.40
  -4  -1   4    1.00    0.58
  -4   1  -4    1.49    0.51
   4   1   4    1.18    0.38
  -4   1  -4    0.69    0.50
  -4  -1   4    1.67    0.40
   4   1   4    0.93    0.46
   4   1  -4    1.44    0.31
   4   1  -4    1.49    0.55
   4  -1   4    1.66    0.38
   4  -1   4    1.62    0.60
  -4  -1  -4    1.75    0.53
  -4  -1  -4    2.37    0.46
  -4  -1  -4    3.19    0.78
   4   1  -4    1.55    0.26
  -4   1   4    1.78    0.41
  -4  -2   4   15.06    0.86
  -4  -2   4   16.92    0.88
   4  -2  -4   14.96    0.96
   4  -2  -4   14.66    0.94
  -4   2  -4   14.35    0.99
  -4  -2   4   12.70    0.98
   4   2   4   14.71    0.90
  -4   2  -4   14.24    1.18
   4   2   4   14.48    0.99
  -4  -2  -4   14.94    1.11
   4  -2   4   14.33    1.01
   4   2  -4   15.25    0.89
   4   2  -4   13.38    0.77
   4   2  -4   14.57    1.05
   4  -2   4   13.50    1.01
  -4  -2  -4   15.55    0.99
  -4  -3   4    8.84    0.88
  -4  -3   4    5.66    0.68
  -4  -3   4    6.83    0.73
   4  -3  -4    8.77    0.85
  -4   3  -4    9.25    0.85
   4   3   4    7.27    0.68
  -4   3   4    7.84    0.86
   4   3  -4    9.08    0.72
  -4  -3  -4    7.61    0.79
  -4  -3  -4    6.90    0.99
   4  -3   4    9.56    0.85
  -4  -4   4    2.86    0.65
   4  -4  -4    3.51    0.74
  -4   4  -4    2.83    0.77
  -4  -4   4    2.71    0.71
   4   4   4    3.57    0.66
  -4  -4   4    1.67    0.62
  -4   4   4    3.06    0.70
   4  -4   4    1.46    0.72
  -4  -4  -4    3.01    0.65
  -4  -4  -4    3.94    0.83
  -4  -4  -4    4.04    0.91
  -4   4   4    3.84    0.76
   4   4  -4    3.86    0.71
  -4   5  -4    0.72    0.96
   4   5   4   -0.26    0.79
  -4   5  -4   -1.09    0.74
  -4  -5   4    0.94    0.63
   4  -5  -4   -0.31    0.89
  -4  -5   4   -0.41    0.79
  -4  -5   4   -1.57    0.74
  -4   5   4    0.36    0.47
  -4   5   4   -0.40    0.74
   4  -5   4   -0.30    0.76
   4   5  -4   -0.79    0.72
  -4  -5  -4   -0.17    0.69
  -4  -5  -4    0.08    0.65
  -4  -6   4    2.92    0.93
   4   6   4    3.74    0.89
  -4   6  -4    2.83    1.04
  -4  -6   4    3.19    1.04
   4  -6  -4    4.16    1.00
  -4   6   4    2.04    0.95
   4  -6   4    2.28    0.96
   4   6  -4    3.92    1.01
  -4  -6  -4    2.01    1.02
  -4  -6  -4    5.07    1.12
   4   7   4   -0.35    0.89
  -4   7  -4   -0.39    1.02
   4  -7  -4   -0.65    0.98
  -4  -7   4    2.87    1.16
   4  -7   4    1.20    1.07
   4   7  -4    1.59    0.96
  -4   7   4    0.72    1.03
   4   8   4    1.78    1.10
   4  -8  -4    1.45    1.46
  -4   8  -4    2.71    1.30
   4   8  -4    4.03    1.16
   4  -8   4    1.51    1.26
  -4   8   4    0.27    1.20
   4   9   4    1.10    1.25
   4  -9  -4   -0.15    1.30
  -4  -9   4    0.56    1.17
  -4   9  -4    1.12    1.38
  -4  -9  -4    1.60    1.56
  -4   9   4    0.49    1.32
   4   9  -4    1.09    1.23
   4  -9   4   -1.52    1.33
  -4 -10   4   -0.48    1.67
   4 -10  -4    1.38    1.55
   4  10   4    0.04    1.68
  -4  10  -4    3.99    1.66
   4 -10   4    0.61    1.54
   4  10  -4    0.71    1.71
  -4 -10  -4    1.52    1.48
  -4  10   4    0.49    1.53
   4 -11  -4    5.23    1.85
   4  11   4    5.46    1.71
  -4  11  -4   10.36    2.06
  -4 -11   4    8.29    2.13
  -4  11   4    5.91    1.91
  -4 -11  -4    7.29    1.85
   4 -11   4    5.57    2.23
   4  11  -4    7.75    1.78
  -4 -12   4   -0.73    1.76
  -4  12  -4   -0.49    1.88
   4 -12  -4    1.56    1.89
  -4 -12  -4   -1.29    1.75
  -4  12   4    0.74    1.90
   4 -12   4    1.03    1.91
  -4 -13   4    5.42    2.17
  -4  13  -4   12.34    2.47
   4 -13  -4    8.14    2.74
   4 -13   4    8.24    2.42
  -4 -13  -4    4.61    2.19
  -4  14  -4    0.73    2.24
  -4 -14   4    3.23    2.29
  -4 -14  -4    4.93    2.74
   4 -14   4    1.42    2.30
   5   0   4   14.79    0.79
   5   0   4   12.36    0.84
  -5   0   4   15.01    1.17
  -5   0   4   13.58    0.78
  -5   0   4   15.68    0.80
  -5   0  -4   14.86    1.30
  -5   0  -4   13.48    1.03
   5   0  -4   14.31    0.57
   5   0  -4   14.13    0.57
  -5   0  -4   13.98    0.98
   5  -1  -4   -0.32    0.37
   5   1   4    0.17    0.32
  -5   1  -4    0.72    0.49
  -5  -1   4   -0.09    0.32
  -5  -1   4    0.46    0.56
  -5  -1   4    0.58    0.32
  -5   1  -4    0.17    0.23
   5  -1  -4    0.52    0.31
   5   1   4    0.25    0.42
  -5   1  -4    0.27    0.76
  -5  -1  -4   -0.38    0.39
   5  -1   4   -0.08    0.54
  -5   1   4    0.36    0.33
  -5  -1  -4    0.53    0.51
  -5  -1  -4    1.08    0.76
   5  -1   4    0.32    0.38
   5   1  -4    0.42    0.16
   5  -2  -4   30.18    1.32
   5   2   4   26.69    1.36
  -5   2  -4   28.16    1.48
  -5   2  -4   27.26    1.83
   5   2   4   29.85    1.27
  -5   2  -4   31.04    1.44
   5  -2  -4   28.16    1.32
  -5  -2   4   30.53    1.58
  -5  -2   4   29.27    1.24
  -5  -2  -4   28.62    1.86
   5   2  -4   29.82    1.16
   5   2  -4   29.11    1.23
  -5  -2  -4   27.39    1.36
  -5   2   4   25.74    1.32
   5  -2   4   26.52    1.40
  -5  -3   4    2.12    0.79
   5   3   4    2.05    0.54
  -5  -3   4    2.84    0.57
   5  -3  -4    2.06    0.54
  -5  -3   4    2.53    0.55
  -5   3  -4    2.84    0.66
  -5   3  -4    1.39    0.73
  -5  -3  -4    1.66    0.84
  -5   3   4    2.70    0.59
   5   3  -4    3.13    0.51
  -5  -3  -4    3.05    0.55
  -5   3   4    1.61    0.58
   5  -3   4    2.04    0.61
  -5   4  -4    1.23    0.71
  -5   4  -4    1.42    0.69
   5   4   4    0.68    0.63
   5  -4  -4    1.61    0.76
  -5  -4   4    1.74    0.57
  -5  -4   4    0.31    0.62
  -5  -4   4    0.97    0.78
  -5  -4  -4    2.10    0.79
  -5  -4  -4    1.05    0.60
  -5  -4  -4    1.08    0.65
   5  -4   4   -0.05    0.64
  -5   4   4    1.68    0.69
   5   4  -4    2.13    0.52
  -5   4   4    1.73    0.70
   5   5   4    0.65    0.63
  -5  -5   4    2.24    0.82
  -5   5  -4   -0.24    0.37
   5  -5  -4    0.38    0.74
  -5  -5   4    0.59    0.85
  -5  -5   4    0.07    0.64
  -5   5  -4    0.21    0.78
  -5  -5  -4    0.63    0.94
  -5   5   4    0.28    0.89
  -5   5   4    0.73    0.78
  -5  -5  -4    0.66    0.79
  -5  -5  -4    0.77    0.87
   5  -5   4    0.39    0.76
   5   5  -4    0.14    0.57
  -5  -6   4    4.38    1.08
  -5  -6   4    2.44    0.84
   5  -6  -4    3.57    1.15
  -5  -6   4    1.24    0.83
   5   6   4    2.53    0.82
  -5  -6  -4    1.90    1.01
  -5  -6  -4    3.61    1.15
  -5  -6  -4    1.88    1.10
  -5   6   4    1.01    0.97
   5   6  -4    1.76    0.77
   5  -6   4    3.68    1.02
  -5  -7   4    2.51    1.17
  -5  -7   4    2.66    1.00
   5  -7  -4    1.84    1.08
  -5  -7   4    0.00    0.90
   5   7   4    1.99    0.96
   5   7  -4   -0.40    1.04
   5  -7   4    2.55    1.15
  -5  -7  -4    0.52    1.13
   5  -8  -4    9.59    1.52
   5   8   4   11.20    1.60
  -5   8  -4    9.19    1.61
  -5  -8   4   12.17    1.67
   5   8  -4   11.82    1.46
  -5   8   4   12.35    1.85
   5  -8   4   11.10    1.64
  -5   9  -4    0.07    1.37
   5  -9  -4    5.21    1.48
  -5  -9   4    1.19    1.25
   5   9   4    2.35    1.26
  -5  -9  -4    3.03    1.35
   5   9  -4    5.09    1.36
  -5   9   4    1.77    1.41
   5  -9   4    1.02    1.73
  -5  10  -4   11.68    1.99
   5  10   4   15.93    1.89
   5 -10  -4    8.33    1.82
  -5 -10   4   11.78    1.75
  -5  10   4   10.48    1.92
   5 -10   4   11.27    1.97
  -5 -10  -4    9.21    1.75
  -5  11  -4    0.18    1.69
   5 -11  -4    1.02    1.68
  -5 -11   4    2.00    1.59
  -5 -11  -4    0.22    1.59
  -5  11   4   -1.98    1.63
   5 -11   4    0.60    1.74
  -5 -12   4    8.88    2.08
  -5  12  -4   14.05    2.77
   5 -12  -4    7.09    2.11
   5 -12   4    9.56    2.65
  -5 -12  -4    8.06    2.07
  -5  12   4   10.57    2.30
  -5  13  -4   -1.31    2.07
  -5 -13   4   -1.48    1.87
   5 -13   4   -3.56    1.98
  -5  13   4   -2.26    2.03
  -5 -13  -4    0.52    2.37
  -5  14  -4    4.59    2.49
  -5 -14   4   11.06    2.91
  -5 -14  -4    2.48    2.25
  -6   0   4   16.14    0.76
   6   0   4   15.95    0.85
  -6   0  -4   16.44    1.11
   6   0   4   15.61    0.81
  -6   0   4   15.89    0.83
  -6   0   4   13.50    1.20
  -6   0  -4   14.20    1.41
   6  -1  -4    0.22    0.36
  -6  -1   4   -0.02    0.38
  -6   1  -4    0.67    0.50
  -6  -1   4   -0.12    0.29
  -6   1  -4    0.57    0.88
   6   1   4    0.27    0.34
  -6  -1   4    0.52    0.79
   6  -1  -4   -0.14    0.26
   6   1   4    0.32    0.31
  -6   1  -4   -0.83    0.45
  -6   1   4   -0.16    0.20
  -6  -1  -4   -0.02    0.59
   6  -1   4   -0.56    0.57
  -6  -1  -4    0.67    0.52
  -6  -1  -4   -0.15    0.79
   6  -2  -4   20.41    1.09
  -6   2  -4   21.91    1.32
  -6  -2   4   23.67    1.03
  -6  -2   4   22.86    1.68
   6   2   4   20.91    1.03
  -6   2  -4   21.31    1.68
  -6   2  -4   22.03    1.32
   6  -2   4   20.00    1.31
  -6  -2  -4   21.26    1.69
  -6  -2  -4   22.16    1.20
  -6   2   4   20.07    1.17
   6   2  -4   21.88    0.84
  -6   3  -4    3.44    0.68
  -6  -3   4    2.54    0.53
   6  -3  -4    4.53    0.67
  -6   3  -4    2.12    0.78
   6   3   4    3.05    0.54
  -6  -3   4    3.72    0.95
  -6  -3   4    2.80    0.56
  -6  -3  -4    2.71    1.01
  -6   3   4    2.96    0.72
  -6   3   4    3.02    0.73
   6   3  -4    3.44    0.54
   6  -3   4    3.57    0.76
  -6  -3  -4    3.09    0.63
  -6  -4   4   13.06    1.01
  -6   4  -4   10.75    1.21
   6  -4  -4   11.82    1.07
   6   4   4   10.64    0.91
  -6   4  -4   11.68    1.11
  -6  -4   4   10.68    0.93
  -6  -4   4   10.42    1.28
   6   4  -4   11.37    0.86
  -6  -4  -4   10.29    1.36
   6  -4   4   11.32    1.15
  -6  -4  -4   10.78    0.94
  -6  -4  -4   13.82    1.05
  -6   4   4   12.25    1.16
  -6   4   4   15.55    1.23
  -6  -5   4   11.06    1.20
  -6  -5   4    8.31    1.06
  -6   5  -4    8.33    1.14
   6  -5  -4    9.57    1.06
  -6  -5   4    8.71    1.04
  -6   5  -4    9.47    1.14
   6   5   4    8.49    0.97
  -6  -5  -4    8.95    1.35
  -6  -5  -4    9.13    1.05
   6   5  -4    7.43    0.92
  -6  -5  -4   11.58    1.05
  -6   5   4   10.12    1.27
   6  -5   4    8.97    1.10
  -6   5   4    9.85    1.27
   6   6   4   14.51    1.32
  -6   6  -4   15.88    1.65
  -6  -6   4   15.98    1.32
  -6  -6   4   15.81    1.59
   6  -6  -4   16.01    1.41
  -6  -6   4   15.25    1.33
  -6  -6  -4   14.83    1.69
  -6   6   4   18.83    1.54
   6  -6   4   12.48    1.53
   6   6  -4   14.69    1.29
  -6  -6  -4   14.94    1.43
  -6  -6  -4   14.05    1.37
  -6  -7   4    0.00    0.92
   6   7   4    0.66    0.87
  -6  -7   4    0.53    0.94
   6  -7  -4    0.79    1.05
  -6  -7   4   -1.19    0.84
  -6  -7  -4   -0.16    0.94
   6  -7   4    0.80    1.09
  -6  -7  -4   -1.97    1.17
  -6  -7  -4    0.40    1.13
   6   7  -4    1.34    1.03
  -6  -8   4    2.24    1.17
   6   8   4    0.63    1.26
  -6  -8   4    3.01    1.22
  -6   8  -4    3.41    1.35
   6  -8  -4    1.17    1.22
   6   8  -4    3.38    1.29
  -6   8   4    2.19    1.26
  -6  -8  -4   -0.07    1.09
   6  -8   4    0.88    1.26
  -6  -8  -4    0.92    1.44
  -6  -9   4    2.11    1.54
   6   9   4    1.04    1.44
   6  -9  -4    2.04    1.70
  -6  -9   4   -0.48    1.48
  -6   9  -4    1.00    1.42
  -6  -9  -4    0.07    1.56
  -6   9   4    1.69    1.43
  -6  -9  -4   -0.46    1.26
   6  -9   4    1.43    1.77
  -6 -10   4    0.60    1.42
   6 -10  -4    2.62    1.57
  -6 -10   4    0.67    1.72
  -6  10  -4    2.57    1.70
  -6 -10  -4    3.74    1.85
   6 -10   4    2.01    1.99
  -6 -10  -4    1.46    1.44
  -6  10   4    1.58    1.58
  -6  11  -4   -1.16    1.72
   6 -11  -4    1.48    2.09
  -6 -11   4    1.35    1.93
  -6 -11   4    7.48    2.02
  -6 -11  -4   -0.13    1.56
  -6  11   4   -0.17    1.72
   6 -11   4    0.94    1.78
  -6 -12   4    2.46    2.15
  -6 -12   4    4.07    2.18
  -6  12  -4    2.70    2.01
  -6 -12  -4    4.80    2.24
  -6  12   4    2.96    2.05
  -6 -13   4    4.92    2.42
  -6  13  -4    5.12    2.35
  -6 -13   4    4.62    2.10
  -6 -13  -4    5.55    2.41
  -6 -13  -4    4.46    2.09
  -6  13   4    7.39    2.39
  -6 -14   4    4.40    2.27
  -6  14  -4   -1.27    2.34
  -6 -14   4    0.66    1.98
  -6  14   4   -0.48    2.81
  -6 -14  -4    1.67    2.38
  -7   0  -4    3.74    1.11
  -7   0  -4    4.30    0.69
   7   0   4    4.80    0.45
  -7   0   4    5.30    0.51
  -7   0   4    4.46    0.93
  -7   0  -4    4.43    0.64
  -7   1  -4    6.59    0.75
  -7  -1   4    6.84    0.45
  -7   1  -4    7.46    0.70
   7   1   4    7.26    0.50
  -7  -1   4    6.77    1.04
   7   1   4    7.18    0.52
  -7   1  -4    6.44    1.26
  -7  -1  -4    7.80    0.82
   7  -1   4    7.15    0.71
  -7   1   4    6.60    0.56
  -7  -1  -4    7.89    0.78
  -7  -1  -4    8.61    1.26
  -7   2  -4    1.62    0.62
  -7  -2   4    0.87    0.95
  -7  -2   4    1.53    0.42
  -7   2  -4    1.46    0.55
  -7   2  -4    0.12    0.97
   7  -2  -4    1.29    0.45
  -7  -2   4    1.25    0.38
   7   2   4    1.62    0.38
  -7  -2  -4    0.66    0.59
   7  -2   4    1.14    0.60
  -7  -2  -4    1.58    1.00
  -7   2   4    0.62    0.55
  -7   3  -4    7.33    0.97
  -7   3  -4    6.71    0.92
  -7  -3   4    6.29    0.69
   7   3   4    7.37    0.65
   7  -3  -4    6.60    0.77
  -7  -3   4    7.24    1.19
  -7  -3   4    7.52    0.64
  -7   3   4    6.41    0.84
   7   3  -4    8.02    0.55
   7  -3   4    7.88    0.82
  -7  -3  -4    7.12    0.77
  -7  -3  -4    4.45    1.22
   7  -4  -4    1.72    0.72
   7   4   4   -0.10    0.53
  -7  -4   4    0.73    0.99
  -7   4  -4    1.07    0.88
  -7  -4   4    0.95    0.72
  -7  -4   4    0.22    0.57
  -7   4  -4    1.21    0.89
  -7   4   4    0.59    0.68
  -7  -4  -4    2.18    1.09
  -7   4   4    0.23    0.80
  -7  -4  -4    0.20    0.71
   7   4  -4    0.78    0.52
   7  -4   4   -0.98    0.76
  -7  -4  -4    1.45    0.69
   7   5   4    2.40    0.71
  -7  -5   4    0.60    0.65
  -7  -5   4    0.35    0.73
  -7   5  -4    1.59    0.90
  -7  -5   4    0.74    0.92
   7  -5  -4    0.86    0.88
  -7   5  -4    0.79    0.85
  -7  -5  -4    2.03    1.17
  -7  -5  -4    0.16    0.69
   7   5  -4    0.33    0.58
   7  -5   4   -0.59    0.94
  -7  -5  -4    2.03    0.84
  -7   5   4   -1.45    0.73
  -7   5   4    0.34    0.79
   7   6   4   11.32    1.19
  -7   6  -4    7.85    1.29
  -7  -6   4   12.25    1.26
   7  -6  -4   13.56    1.44
  -7  -6   4   12.60    1.32
  -7  -6   4   11.82    1.41
  -7   6  -4   12.53    1.41
  -7  -6  -4   10.58    1.61
  -7  -6  -4   10.11    1.35
   7  -6   4   10.68    1.46
   7   6  -4   11.07    1.11
  -7   6   4   10.18    1.32
  -7  -6  -4   12.50    1.33
  -7   6   4    9.31    1.30
  -7  -7   4    1.50    1.33
  -7  -7   4    0.59    0.94
   7  -7  -4    0.40    1.00
   7   7   4    1.37    1.06
  -7  -7  -4    2.14    1.37
  -7  -7  -4    1.75    1.23
   7  -7   4    2.91    1.40
   7   7  -4    0.77    0.97
  -7   7   4    1.00    1.07
   7  -8  -4    8.25    1.49
  -7   8  -4    8.88    1.56
  -7  -8   4    7.61    1.40
  -7  -8   4    9.52    1.54
   7  -8   4   10.17    1.60
  -7  -8  -4    8.09    2.08
  -7   8   4    8.70    1.54
  -7  -8  -4   10.06    1.46
   7  -9  -4    2.95    1.43
  -7  -9   4    1.73    1.38
  -7  -9   4    1.07    1.58
  -7   9  -4    2.02    1.52
  -7   9   4    2.90    1.46
  -7  -9  -4    6.13    1.84
  -7  -9  -4    0.15    1.27
   7  -9   4    1.95    1.48
  -7  10  -4    0.11    1.62
  -7 -10   4    1.17    1.43
  -7 -10   4    3.39    1.56
  -7  10   4    2.81    1.65
  -7 -10  -4   -0.66    1.73
  -7 -10  -4    2.55    1.85
  -7 -11   4    3.32    1.68
  -7 -11   4    0.57    1.64
  -7  11  -4    2.81    1.87
  -7 -11  -4    3.49    1.70
  -7  11   4    6.49    1.98
  -7 -11  -4    7.12    2.21
  -7 -12   4    3.61    2.31
  -7  12  -4    5.68    2.18
  -7 -12   4    2.38    1.84
  -7  12   4    3.02    2.05
  -7 -12  -4    6.06    1.96
  -7 -12  -4    5.70    2.32
  -7 -13   4    1.27    2.41
  -7 -13   4    2.72    2.42
  -7  13  -4    2.75    2.27
  -7 -13  -4    0.54    2.38
  -7  13   4   -1.57    2.61
  -7 -13  -4   -1.43    2.24
   8   0   4   15.90    0.63
  -8   0  -4   17.67    1.74
  -8   0   4   13.16    0.67
  -8   0   4   17.59    1.66
  -8   0  -4   16.14    1.05
  -8   0   4   15.45    0.82
  -8   0  -4   16.84    1.20
  -8  -1   4    6.65    1.11
  -8   1  -4    6.77    0.69
  -8   1  -4    5.08    1.29
  -8   1  -4    5.53    0.82
  -8  -1   4    5.31    0.40
  -8  -1  -4    4.17    1.25
  -8  -1  -4    6.74    0.76
   8  -1   4    6.09    0.60
  -8   1   4    6.22    0.56
  -8   2  -4    4.84    0.74
  -8  -2   4    5.84    1.13
  -8  -2   4    5.50    0.48
  -8   2  -4    5.55    0.89
   8  -2  -4    5.46    0.48
  -8   2  -4    6.39    1.36
  -8  -2   4    5.38    0.52
   8   2   4    5.06    0.37
  -8   2   4    5.72    0.66
  -8  -2  -4    7.91    1.38
   8  -2   4    4.56    0.78
  -8  -2  -4    5.76    0.78
  -8   3  -4    2.47    0.85
  -8  -3   4    3.47    0.55
  -8  -3   4    4.62    0.59
   8  -3  -4    3.78    0.64
   8   3   4    4.40    0.51
  -8   3  -4    4.27    0.75
  -8  -3   4    6.97    1.16
  -8  -3  -4    4.56    1.32
  -8   3   4    3.73    0.76
  -8  -3  -4    4.78    0.77
   8  -3   4    3.29    0.76
  -8  -4   4   10.16    0.96
  -8   4  -4    9.26    1.05
  -8  -4   4    8.39    1.44
   8  -4  -4   10.90    0.98
  -8   4  -4   10.87    1.24
  -8  -4   4    9.43    0.91
   8   4   4   11.54    0.86
   8   4  -4    8.93    0.72
   8  -4   4   10.08    1.03
  -8  -4  -4   10.66    1.00
  -8  -4  -4   12.15    1.63
  -8   4   4    7.27    1.08
  -8   4   4    8.36    1.09
  -8  -4  -4   10.04    0.99
  -8  -5   4    6.09    0.96
  -8   5  -4    6.41    1.13
   8   5   4    7.40    0.94
  -8  -5   4    7.08    0.92
  -8   5  -4    7.34    1.11
   8  -5  -4    7.63    0.97
  -8  -5   4    9.13    1.53
  -8  -5  -4    7.45    1.08
   8  -5   4    8.34    1.17
  -8  -5  -4    4.98    1.45
  -8  -5  -4    8.00    1.04
  -8   5   4    6.19    1.20
   8   5  -4    8.78    0.83
  -8   5   4    7.11    1.06
   8  -6  -4   -0.56    1.03
   8   6   4    0.66    0.80
  -8  -6   4   -0.64    0.81
  -8  -6   4   -0.88    1.28
  -8   6  -4    0.96    1.02
  -8  -6   4   -1.18    0.90
  -8   6   4    2.31    1.20
   8  -6   4   -0.44    0.89
  -8  -6  -4    0.62    0.84
  -8  -6  -4    0.67    1.32
  -8  -7   4    2.76    1.52
   8  -7  -4    2.96    1.34
  -8  -7   4    3.63    1.24
  -8   7  -4    5.95    1.35
   8  -7   4    1.49    1.35
  -8   7   4    2.91    1.19
  -8  -7  -4    3.96    1.54
  -8  -7  -4    4.75    1.31
  -8  -8   4    4.75    1.45
  -8  -8   4    2.05    1.34
  -8   8  -4    3.18    1.40
  -8  -8  -4    1.93    1.62
   8  -8   4    3.17    1.34
  -8   8   4    3.85    1.41
  -8  -8  -4    1.78    1.20
  -8  -9   4   -1.33    1.35
  -8   9  -4   -0.16    1.45
  -8  -9   4   -0.21    1.24
  -8   9   4    0.56    1.43
  -8  -9  -4    3.83    1.83
  -8  -9  -4    0.59    1.56
  -8 -10   4    0.82    1.89
  -8  10  -4    0.63    1.61
  -8 -10   4   -0.24    1.71
  -8  10   4    2.37    1.98
  -8 -10  -4   -3.32    1.69
  -8 -10  -4   -0.91    1.45
  -8 -11   4   -0.75    1.51
  -8 -11   4    1.68    2.12
  -8  11  -4   -1.32    2.22
  -8  11   4    2.93    1.81
  -8 -11  -4   -0.69    2.51
  -8 -11  -4    0.13    1.60
  -8 -12   4    0.61    1.91
  -8 -12   4   -0.61    1.73
  -8  12  -4    0.60    2.02
  -8  12   4    1.33    2.00
  -8 -12  -4    2.64    1.78
  -8 -12  -4    1.86    2.27
  -8 -13   4   -3.15    2.34
  -8  13  -4   -0.21    2.22
  -8 -13   4    1.52    2.35
  -8 -13  -4   -1.49    1.86
  -8 -13  -4    2.29    2.46
  -9   0  -4    1.87    0.76
  -9   0   4    2.85    1.10
  -9   0   4    2.25    0.28
  -9   0   4    2.24    0.34
  -9   0  -4    2.50    1.26
  -9   0  -4    1.09    0.53
  -9  -1   4    5.92    1.22
  -9   1  -4    3.54    0.68
  -9   1  -4    5.14    0.82
  -9   1  -4    4.22    1.34
   9  -1   4    3.53    0.35
  -9  -1  -4    3.43    0.67
  -9   1   4    4.16    0.49
  -9  -1  -4    2.64    1.28
  -9   2  -4   -1.43    1.15
  -9  -2   4    0.99    0.31
  -9   2  -4    0.99    0.67
  -9  -2   4    0.08    1.01
  -9  -2   4    0.71    0.38
  -9   2  -4    0.84    0.63
  -9   2   4    0.67    0.56
  -9  -2  -4    0.33    0.64
  -9  -2  -4    1.21    1.22
   9  -2   4    0.33    0.62
  -9  -3   4    0.89    0.50
  -9  -3   4    0.95    1.01
  -9   3  -4    0.61    0.75
   9  -3  -4    1.78    0.56
  -9   3  -4    1.90    0.84
  -9  -3   4    1.08    0.46
   9   3   4    1.41    0.28
   9  -3   4    0.56    0.67
  -9  -3  -4    0.44    1.23
  -9  -3  -4    1.04    0.71
  -9  -3  -4    1.51    0.66
  -9   3   4    0.18    0.75
  -9  -4   4   -0.12    0.62
   9  -4  -4    1.00    0.74
  -9  -4   4    0.71    0.62
  -9   4  -4    0.64    0.93
   9   4   4    1.04    0.55
  -9   4  -4    0.55    0.74
  -9  -4   4    0.19    1.02
  -9  -4  -4   -0.21    0.67
   9  -4   4    0.71    0.91
  -9   4   4    1.03    0.85
  -9  -4  -4    0.90    1.28
  -9  -4  -4    0.43    0.71
  -9  -5   4    1.80    0.77
  -9   5  -4    0.56    1.09
  -9  -5   4    1.06    1.35
   9  -5  -4    2.16    0.87
  -9  -5   4    1.24    0.81
  -9   5   4    1.59    1.04
  -9  -5  -4    1.82    1.40
  -9  -5  -4    0.23    0.86
   9  -5   4    2.67    1.01
  -9  -5  -4    1.54    0.84
  -9  -6   4   -0.66    1.13
  -9   6  -4    0.75    1.28
  -9  -6   4    1.20    1.08
  -9   6   4   -0.45    0.95
  -9  -6  -4   -0.10    0.97
  -9  -6  -4    2.77    1.52
  -9  -7   4    2.31    1.18
  -9  -7   4    2.56    1.64
  -9   7  -4    4.44    1.31
  -9  -7  -4    4.07    1.66
  -9  -7  -4    3.26    1.06
  -9   7   4    3.60    1.48
  -9   8  -4    3.82    1.76
  -9  -8   4    2.63    1.39
  -9  -8   4    3.39    1.50
  -9  -8  -4    1.75    1.77
  -9   8   4    1.63    1.34
  -9  -8  -4    2.76    1.45
  -9  -9   4    2.84    1.55
  -9   9  -4    1.53    1.49
  -9  -9   4    1.41    1.54
  -9  -9  -4    0.49    1.27
  -9  -9  -4    3.64    1.94
  -9   9   4    1.89    1.82
  -9 -10   4   -0.15    1.39
  -9  10  -4    1.23    2.06
  -9 -10   4   -2.50    1.92
  -9 -10  -4   -0.75    1.92
  -9  10   4   -0.22    1.62
  -9 -10  -4    0.38    1.73
  -9 -11   4    0.85    2.21
  -9 -11   4    4.74    2.05
  -9  11  -4    7.93    2.12
  -9  11   4    3.59    1.92
  -9 -11  -4    1.67    1.66
  -9 -11  -4    0.78    2.18
  -9 -12   4    5.81    2.28
  -9  12  -4   -0.57    2.55
  -9 -12   4    5.20    2.11
  -9 -12  -4   -1.22    2.29
  -9 -12  -4    3.01    1.83
 -10   0  -4    2.97    0.62
 -10   0   4    3.63    1.30
 -10   0  -4    3.24    1.45
 -10   0  -4    2.87    0.74
 -10   1  -4    5.44    1.55
 -10   1  -4    6.58    0.77
 -10  -1   4    9.48    1.45
 -10   1  -4    5.01    0.90
 -10  -1  -4    7.40    1.33
 -10  -1  -4    6.77    0.72
 -10   1   4    5.74    0.57
 -10   2  -4    2.01    1.40
 -10  -2   4    2.30    1.19
 -10   2  -4    2.19    0.75
 -10   2  -4    2.11    0.67
 -10   2   4    0.87    0.58
 -10  -2  -4    1.94    0.66
 -10  -2  -4    0.75    1.33
  10  -2   4    0.78    0.48
 -10   3  -4   16.51    1.32
 -10  -3   4   13.15    0.84
 -10  -3   4   11.18    1.81
 -10   3  -4   12.94    1.16
 -10  -3   4   12.60    0.91
 -10   3   4   12.01    1.06
 -10  -3  -4   13.27    1.85
 -10  -3  -4   13.39    1.19
 -10  -3  -4   14.34    1.01
 -10  -4   4   -0.67    0.60
 -10  -4   4   -0.30    0.57
 -10   4  -4    1.03    0.96
 -10  -4   4    0.25    1.15
 -10  -4  -4   -0.89    0.66
 -10  -4  -4    1.22    1.43
 -10  -4  -4   -0.15    0.76
 -10   4   4    0.62    0.86
 -10  -5   4    1.23    1.25
 -10   5  -4    3.74    1.05
 -10  -5   4    4.05    0.81
 -10  -5  -4    2.94    0.91
 -10  -5  -4    3.65    1.63
 -10   5   4    1.22    1.04
 -10   6  -4   -0.35    1.28
 -10  -6   4    3.39    1.63
 -10  -6   4    2.60    1.10
 -10  -6  -4    0.09    1.62
 -10   6   4    1.40    1.05
 -10  -6  -4    1.28    1.03
 -10  -7   4    1.74    1.13
 -10  -7   4   -0.43    1.65
 -10   7  -4    3.61    1.34
 -10  -7  -4    1.01    1.16
 -10  -7  -4    1.32    1.69
 -10   7   4    4.12    1.29
 -10   8  -4    1.32    1.74
 -10  -8   4    1.36    1.49
 -10  -8   4    0.80    1.34
 -10  -8  -4    0.25    1.09
 -10  -8  -4    1.94    1.85
 -10   8   4    2.10    1.66
 -10  -9   4    0.44    1.64
 -10   9  -4    2.02    1.59
 -10  -9   4    0.86    1.53
 -10   9   4    0.59    1.78
 -10  -9  -4   -2.54    1.48
 -10  -9  -4    0.81    1.93
 -10  10  -4    2.54    1.79
 -10 -10   4    0.25    1.73
 -10 -10   4    4.77    2.24
 -10  10   4   -0.90    1.63
 -10 -10  -4   -2.59    2.43
 -10 -10  -4   -0.02    1.41
 -10 -11   4   -2.16    1.84
 -10  11  -4   -3.14    2.15
 -10 -11   4   -1.34    2.29
 -10  11   4   -3.36    2.11
 -10 -11  -4    1.43    1.92
 -10 -11  -4   -0.03    2.21
 -10  12  -4   -0.44    2.01
 -10 -12   4    1.50    1.81
 -10 -12   4   -0.68    2.44
 -10 -12  -4   -0.64    2.08
 -10 -12  -4   -0.45    2.40
 -11   0  -4    0.77    1.48
 -11   0  -4    4.14    0.61
 -11   0   4    1.06    1.31
 -11   0  -4    2.96    0.75
 -11   1  -4    4.62    0.93
 -11   1  -4    7.10    1.77
 -11   1  -4    5.61    0.78
 -11  -1   4    8.76    1.78
 -11  -1  -4    5.58    0.67
 -11  -1  -4    4.61    1.67
 -11   1   4    5.22    0.50
 -11   2  -4   -0.69    0.81
 -11  -2   4    0.06    1.26
 -11   2  -4    2.54    1.60
 -11   2   4   -0.07    0.58
 -11  -2  -4    0.83    1.48
 -11  -2  -4   -1.54    0.54
 -11  -3   4    0.87    1.33
 -11   3  -4    0.93    0.99
 -11  -3   4    1.19    0.42
 -11  -3  -4    0.74    0.58
 -11  -3  -4    1.67    0.83
 -11   3   4    0.74    0.78
 -11  -3  -4    0.68    1.51
 -11   4  -4    1.38    1.15
 -11  -4   4    2.12    1.35
 -11  -4   4    1.55    0.65
 -11  -4  -4    3.10    1.59
 -11  -4  -4    1.47    0.86
 -11   4   4    0.02    0.99
 -11   5  -4    3.65    1.06
 -11  -5   4    1.16    1.36
 -11  -5   4    1.49    0.75
 -11   5   4    2.16    1.11
 -11  -5  -4   -0.21    0.90
 -11  -5  -4   -0.15    1.56
 -11   6  -4   -0.39    1.29
 -11  -6   4    0.30    1.39
 -11  -6   4    0.61    0.99
 -11   6   4    0.92    1.27
 -11  -6  -4   -1.22    1.62
 -11  -6  -4   -0.28    0.94
 -11  -7   4    1.79    1.48
 -11  -7   4    0.65    1.07
 -11   7  -4    2.25    1.56
 -11   7   4    2.78    1.25
 -11  -7  -4    2.98    1.21
 -11  -7  -4   -1.36    1.78
 -11   8  -4    0.49    1.70
 -11  -8   4    0.37    1.57
 -11  -8   4   -2.55    1.18
 -11  -8  -4    0.10    1.31
 -11  -8  -4    0.90    1.93
 -11   8   4    0.05    1.32
 -11  -9   4    0.83    1.71
 -11  -9   4    1.15    1.53
 -11   9  -4    2.94    1.67
 -11  -9  -4    0.25    1.52
 -11   9   4    3.43    1.64
 -11  -9  -4    1.80    2.12
 -11 -10   4    2.47    1.76
 -11  10  -4    1.37    1.74
 -11 -10   4    2.93    2.32
 -11 -10  -4    2.44    1.78
 -11 -10  -4   -1.25    2.12
 -11  10   4    1.93    1.77
 -11 -11   4   -0.06    2.00
 -11 -11   4    2.58    1.97
 -11  11  -4    2.38    1.99
 -11 -11  -4    2.52    2.39
 -11 -11  -4    0.89    1.60
 -12   0  -4   11.76    2.07
 -12   1  -4    2.38    1.61
 -12  -1   4    0.29    1.36
 -12   1  -4   -0.63    0.76
 -12  -1  -4   -1.89    1.49
 -12   2  -4    3.37    0.94
 -12  -2   4    4.55    1.54
 -12   2   4    2.54    0.64
 -12  -2  -4    2.75    0.57
 -12  -2  -4   -0.41    1.63
 -12  -3   4    3.84    1.55
 -12   3  -4    2.55    0.93
 -12  -3  -4    1.03    1.70
 -12   3   4    3.45    0.91
 -12  -3  -4    2.55    0.68
 -12  -4   4    2.52    1.85
 -12   4  -4    3.01    1.11
 -12  -4   4    4.38    0.65
 -12  -4  -4    2.07    1.75
 -12   4   4    2.08    1.03
 -12  -4  -4    3.90    0.85
 -12  -5   4    2.07    0.77
 -12   5  -4    0.21    1.15
 -12  -5   4    4.42    1.64
 -12   5   4    2.83    1.25
 -12  -5  -4    2.83    0.95
 -12  -5  -4   -0.35    1.67
 -12  -6   4   -0.27    0.89
 -12   6  -4    2.85    1.43
 -12  -6   4    1.94    1.61
 -12  -6  -4    2.26    1.88
 -12   6   4    1.14    1.30
 -12  -6  -4    0.18    1.06
 -12   7  -4    0.92    1.57
 -12  -7   4   -0.12    1.12
 -12  -7   4    0.50    1.93
 -12  -7  -4   -1.01    1.82
 -12  -7  -4    0.61    1.13
 -12   7   4    1.59    1.29
 -12  -8   4    1.38    1.71
 -12  -8   4    0.58    1.21
 -12   8  -4    2.97    1.52
 -12  -8  -4   -0.51    1.27
 -12  -8  -4   -0.50    1.94
 -12   8   4    1.87    1.71
 -12   9  -4    0.40    1.96
 -12  -9   4    0.23    2.11
 -12  -9   4    0.78    1.44
 -12  -9  -4    0.17    1.48
 -12   9   4   -3.03    1.80
 -12  -9  -4    2.36    2.23
 -12 -10   4    1.40    2.34
 -12  10  -4    0.92    1.77
 -12 -10   4   -3.01    1.57
 -12  10   4    4.50    2.22
 -12 -10  -4    1.98    1.43
 -12 -10  -4    1.59    2.87
 -12 -11   4   -1.91    1.78
 -12 -11   4    0.97    2.42
 -12 -11  -4   -0.84    3.04
 -12 -11  -4    0.33    1.56
 -13   0  -4    8.21    2.08
 -13   1  -4    0.17    0.73
 -13  -1   4    2.66    1.65
 -13   1  -4    0.68    1.76
 -13  -1  -4   -2.21    1.64
 -13  -2   4    1.85    1.64
 -13   2  -4    2.21    0.91
 -13  -2  -4   -0.35    1.75
 -13  -2  -4    1.72    0.43
 -13   2   4    1.14    0.56
 -13   3  -4   -0.88    0.98
 -13  -3   4    0.89    1.57
 -13   3   4    0.99    0.78
 -13  -3  -4   -0.59    0.56
 -13  -3  -4   -0.01    1.78
 -13  -4   4    2.49    1.69
 -13   4  -4    2.06    1.23
 -13  -4  -4    0.22    1.83
 -13   4   4    4.15    1.06
 -13  -4  -4    3.06    0.79
 -13   5  -4    0.28    1.35
 -13  -5   4   -0.26    0.68
 -13  -5   4    0.09    1.62
 -13  -5  -4   -0.61    0.88
 -13   5   4    0.33    1.07
 -13  -5  -4   -1.85    1.78
 -13   6  -4    1.46    1.41
 -13  -6   4   -0.68    1.70
 -13  -6   4   -0.83    0.85
 -13   6   4    0.75    1.28
 -13  -6  -4    3.13    1.97
 -13  -6  -4    0.71    1.02
 -13   7  -4    1.51    1.60
 -13  -7   4    0.21    1.02
 -13  -7   4   -2.03    2.07
 -13  -7  -4    1.36    2.04
 -13  -7  -4    1.08    1.25
 -13   7   4   -0.49    1.47
 -13   8  -4   -1.69    1.74
 -13  -8   4   -0.79    1.24
 -13  -8   4    0.33    2.19
 -13  -8  -4    1.39    1.45
 -13   8   4    1.36    1.75
 -13  -8  -4    4.91    2.74
 -13  -9   4    2.84    1.44
 -13  -9   4   -2.41    2.20
 -13   9  -4    1.37    1.98
 -13  -9  -4    2.03    2.27
 -13  -9  -4    1.63    1.51
 -13   9   4    1.71    1.63
 -13 -10   4    3.40    2.10
 -13  10  -4    1.11    2.21
 -13 -10   4    2.70    1.62
 -13 -10  -4   -5.03    2.78
 -13 -10  -4   -0.28    1.62
 -13  10   4    1.89    2.14
 -14   0  -4    8.31    2.28
 -14  -1   4   -1.41    1.59
 -14   1  -4    0.65    0.65
 -14   1  -4    1.24    1.92
 -14  -1  -4   -0.91    1.85
 -14   2  -4   11.54    1.23
 -14  -2   4   10.21    2.40
 -14  -2  -4    8.82    2.29
 -14   3  -4    1.42    1.03
 -14  -3   4    0.93    1.71
 -14   3   4    0.08    0.75
 -14  -3  -4    1.65    2.02
 -14   4  -4    2.41    1.23
 -14  -4   4    1.74    1.83
 -14  -4  -4    0.10    1.98
 -14   4   4    1.54    0.93
 -14   5  -4   -0.82    1.32
 -14  -5   4   -0.30    2.15
 -14   5   4    1.17    1.20
 -14  -5  -4    1.19    0.82
 -14  -5  -4    5.58    2.57
 -14  -6   4   -0.51    1.78
 -14   6  -4   -2.92    1.28
 -14  -6  -4   -1.02    2.04
 -14   6   4    0.96    1.47
 -14  -6  -4   -0.71    0.89
 -14  -7   4    0.76    2.22
 -14  -7   4    1.27    1.01
 -14   7  -4   -0.51    1.58
 -14  -7  -4   -2.00    1.07
 -14  -7  -4    1.77    2.14
 -14   7   4    1.29    1.51
 -14   8  -4    4.32    1.90
 -14  -8   4   -0.59    1.14
 -14  -8   4   -1.76    2.28
 -14  -8  -4   -0.05    1.34
 -14   8   4   -0.06    1.36
 -14  -8  -4    0.81    2.69
 -14  -9   4    1.35    2.38
 -14  -9   4    1.01    1.43
 -14   9  -4    1.60    2.08
 -14  -9  -4    0.95    2.38
 -14  -9  -4   -1.08    1.36
 -14   9   4   -0.07    1.92
 -15   0  -4    1.05    2.52
 -15  -1  -4    0.88    2.08
 -15  -2   4   -0.75    1.79
 -15  -2  -4    2.66    2.17
 -15  -3   4    1.89    1.88
 -15   3  -4    0.86    1.04
 -15  -3  -4    1.28    2.17
 -15   4  -4   -1.31    1.10
 -15  -4   4    1.80    2.31
 -15   4   4   -0.94    0.89
 -15  -4  -4   -1.86    2.04
 -15   5  -4   -0.19    1.33
 -15  -5   4    3.44    2.03
 -15   5   4    1.36    1.16
 -15  -5  -4   -1.12    2.13
 -15   6  -4    0.81    1.38
 -15  -6   4    3.21    2.44
 -15   6   4   -0.79    1.40
 -15  -6  -4   -0.08    2.16
 -15  -7   4   -0.39    1.96
 -15   7  -4    0.08    1.59
 -15   7   4    1.42    1.51
 -15  -7  -4    4.08    2.43
 -16   0  -4    1.70    2.30
 -16  -1  -4   -1.08    2.20
 -16  -2   4    0.58    1.99
 -16  -2  -4   -1.10    2.23
 -16  -3   4   -1.39    1.98
 -16  -3  -4    2.12    2.83
 -16  -4   4    1.48    2.46
 -16  -4  -4    5.39    2.50
 -16   5  -4   11.74    1.68
 -16  -5   4    6.55    2.25
 -16  -5  -4    8.78    2.60
 -16   6  -4    1.66    1.61
 -16  -6   4    6.39    2.31
 -16   6   4    1.81    1.38
 -16  -6  -4    6.00    2.95
 -17   0  -4    0.07    2.39
 -17  -1  -4   -2.16    2.30
 -17  -2  -4    1.59    2.45
 -17  -3   4   -5.20    1.88
 -17  -3  -4   -1.79    2.28
 -17  -4   4    0.10    2.56
 -17  -4  -4   -4.29    2.29
   0   0  -5   -0.07    0.43
   0   0   5    0.37    0.62
   0   0  -5    0.09    0.51
   0   0   5    0.43    0.54
   0  -1   5   -0.19    0.17
   0   1   5   -0.62    0.46
   0   1   5   -0.55    0.45
   0  -1   5    0.62    0.49
   0   1  -5   -0.34    0.45
   0   1  -5   -0.10    0.48
   0  -1  -5   -0.39    0.45
   0  -1   5   -0.26    0.46
   0   1  -5    0.02    0.18
   0  -2  -5    0.28    0.48
   0   2  -5    0.27    0.51
   0   2   5   -0.33    0.48
   0  -2   5   -0.30    0.49
   0  -2   5   -0.10    0.49
   0   2  -5    0.47    0.49
   0  -3   5   -0.17    0.39
   0  -3   5    0.43    0.56
   0   3   5   -1.12    0.52
   0   3  -5   -0.26    0.55
   0  -3  -5   -0.93    0.54
   0  -3  -5   -0.36    0.52
   0   3  -5   -0.30    0.55
   0  -4  -5    5.57    0.71
   0  -4   5    5.76    0.82
   0   4   5    5.98    0.85
   0   4  -5    5.71    0.81
   0   4  -5    6.95    0.89
   0  -4  -5    3.56    0.74
   0  -4   5    7.01    0.89
   0  -5   5    0.26    0.77
   0   5  -5    0.46    0.76
   0   5   5   -0.26    0.50
   0  -5  -5   -0.46    0.77
   0  -6  -5    2.36    0.99
   0   6   5    2.76    0.96
   0  -6   5    2.84    0.98
   0   6  -5    2.55    0.95
   0  -7   5   -0.40    0.97
   0  -7  -5   -1.06    1.00
   0   7   5   -0.16    0.98
   0   7  -5   -0.42    0.98
   0  -8   5    5.24    1.36
   0   8   5    5.19    1.31
   0  -8  -5    9.10    1.48
   0   8  -5    5.61    1.35
   0  -9  -5   -2.06    1.26
   0  -9   5   -1.12    1.29
   0   9   5    0.54    1.30
   0   9  -5    0.26    1.29
   0 -10   5   -0.75    1.45
   0  10  -5    2.77    1.51
   0  10   5    0.87    1.47
   0 -10  -5    1.22    1.51
   0  11   5   -0.63    1.58
   0 -11  -5   -1.66    1.58
   0 -11   5   -0.35    1.64
   0  11  -5    1.13    1.63
   0 -12   5    1.13    1.86
   0  12   5    0.20    1.83
   0 -12  -5    2.56    1.90
   0  12  -5    3.27    2.24
   0  13  -5    0.79    2.47
   0  13   5   -3.01    1.89
   0 -13   5    1.76    2.13
   0 -13  -5   -1.64    1.99
   0 -14   5    3.20    2.35
   0  14  -5    2.02    2.25
   0 -14  -5    0.83    2.25
   0  14   5    0.96    2.19
   0 -15   5    2.89    3.03
   0 -15  -5    5.43    3.03
  -1   0   5    0.29    0.53
   1   0   5   -0.27    0.36
   1   0  -5   -1.22    0.45
   1   0   5   -0.60    0.62
  -1   0  -5   -0.59    0.53
   1   0   5    0.21    0.53
   1   0  -5   -1.03    0.54
  -1   0   5   -0.58    0.28
  -1   0  -5   -0.12    0.62
  -1   0  -5   -0.67    0.31
  -1   1  -5    3.78    0.60
   1  -1  -5    5.21    0.65
   1   1   5    4.57    0.61
  -1   1  -5    5.29    0.50
   1   1   5    4.64    0.61
  -1  -1   5    4.56    0.60
  -1   1  -5    6.36    0.69
   1   1  -5    4.97    0.60
  -1  -1  -5    5.04    0.62
   1  -1   5    4.60    0.65
   1  -1   5    4.66    0.60
  -1   1   5    5.64    0.60
  -1  -1  -5    5.23    0.66
   1   1  -5    4.76    0.57
   1  -1   5    5.41    0.47
  -1  -2   5    2.59    0.54
   1  -2  -5    1.92    0.51
   1   2   5    2.47    0.54
  -1  -2   5    2.56    0.50
  -1   2  -5    2.71    0.58
  -1   2  -5    1.66    0.55
   1  -2   5    2.58    0.56
  -1  -2  -5    1.65    0.41
   1  -2   5    2.60    0.41
   1  -2   5    2.84    0.60
  -1   2   5    2.08    0.54
   1   2  -5    1.50    0.51
   1   2  -5    2.02    0.52
   1  -3  -5    0.41    0.63
   1  -3  -5    0.21    0.71
  -1   3  -5    0.65    0.68
   1   3   5    0.55    0.66
  -1   3  -5    0.75    0.71
  -1  -3   5    0.20    0.64
  -1  -3   5    0.62    0.66
   1   3  -5    0.12    0.66
  -1   3   5    0.71    0.67
  -1  -3  -5    0.08    0.63
   1  -3   5    0.60    0.69
   1   3  -5    0.33    0.65
   1  -3   5    0.55    0.70
   1   4   5    2.30    0.71
  -1   4  -5    1.44    0.72
  -1  -4   5    2.48    0.68
  -1   4  -5    3.51    0.75
   1  -4  -5    2.41    0.67
   1  -4  -5    3.04    0.76
  -1  -4   5    2.09    0.72
   1  -4   5    3.51    0.79
  -1  -4  -5    1.66    0.65
   1   4  -5    2.69    0.71
   1  -4   5    2.89    0.73
  -1  -4  -5    3.17    0.78
  -1   4   5    2.37    0.73
   1   5   5   10.47    1.10
  -1  -5   5   10.51    1.06
   1  -5  -5   11.32    1.16
  -1   5  -5   11.23    1.15
  -1  -5   5    9.65    1.10
   1   5  -5    9.31    1.06
  -1  -5  -5    7.96    1.09
   1  -5   5    9.08    1.11
  -1  -5  -5    9.90    1.04
  -1   5   5    9.04    1.08
  -1  -6   5   11.12    1.27
   1  -6  -5    9.89    1.28
   1   6   5   13.86    1.31
  -1   6  -5   10.61    1.28
  -1  -6  -5   12.45    1.31
   1  -6   5   13.12    1.33
  -1   6   5   12.24    1.31
   1   6  -5   11.31    1.24
  -1   7  -5   43.27    2.50
   1  -7  -5   39.56    2.52
  -1  -7   5   40.01    2.50
   1   7   5   44.36    2.47
  -1   7   5   45.38    2.33
   1  -7   5   44.20    2.55
  -1  -7  -5   42.37    2.53
   1   7  -5   47.28    2.52
  -1   8  -5   10.48    1.54
  -1  -8   5   11.52    1.54
   1   8   5    9.00    1.44
   1  -8  -5   10.54    1.57
  -1  -8  -5    9.40    1.52
   1  -8   5   10.48    1.56
  -1   8   5    8.88    1.49
   1   8  -5    8.82    1.45
  -1  -9   5   22.49    2.11
   1  -9  -5   22.23    2.13
  -1   9  -5   23.82    2.16
   1   9   5   23.44    2.12
   1   9  -5   23.34    2.11
   1  -9   5   25.91    2.21
  -1   9   5   23.23    2.13
  -1  -9  -5   22.76    2.14
   1  10   5    1.30    1.50
   1 -10  -5   -0.37    1.48
  -1 -10   5    3.46    1.53
  -1  10  -5   -0.85    1.42
  -1  10   5    0.73    1.45
   1  10  -5    1.15    1.47
   1 -10   5   -0.66    1.46
  -1 -10  -5    2.84    1.57
  -1 -11   5   13.85    2.14
   1 -11  -5   14.28    2.50
   1  11   5   11.37    2.01
  -1  11  -5   15.83    2.14
  -1  11   5   14.60    2.19
   1 -11   5   15.15    2.23
  -1 -11  -5   17.00    2.27
   1  11  -5   13.21    2.08
  -1  12  -5    1.53    1.87
   1  12   5   -0.77    1.77
  -1 -12   5    1.72    1.87
   1 -12  -5   -0.63    1.78
  -1  12   5    1.95    1.88
   1 -12   5    0.15    1.86
  -1 -12  -5   -0.90    1.83
   1  12  -5   -1.76    1.69
   1 -13  -5    8.44    2.36
  -1 -13   5   13.85    2.49
  -1  13  -5   12.12    2.45
   1  13   5    7.68    2.28
   1  13  -5   11.64    2.41
  -1  13   5    9.47    2.34
  -1 -13  -5   14.46    2.55
   1 -13   5    9.42    2.41
  -1  14  -5    8.48    2.93
   1  14   5    1.14    2.19
  -1 -14   5    4.94    2.38
   1 -14   5    1.32    2.26
  -2   0  -5   -0.30    0.61
   2   0   5   -0.11    0.42
  -2   0  -5    0.37    0.21
   2   0   5    0.49    0.48
   2   0   5    0.14    0.58
  -2   0   5   -0.24    0.63
  -2   0   5    0.13    0.45
   2   0  -5    0.17    0.46
   2   0  -5    0.45    0.49
  -2   0  -5    0.08    0.45
   2  -1  -5    0.41    0.43
  -2   1  -5    0.23    0.21
   2   1   5    1.79    0.48
  -2   1  -5    1.94    0.55
  -2  -1   5    0.08    0.54
  -2  -1   5    1.49    0.28
   2   1   5    0.97    0.50
  -2  -1   5    0.57    0.41
  -2   1  -5    0.90    0.56
   2   1  -5    1.51    0.53
  -2  -1  -5    1.33    0.51
   2   1  -5    1.09    0.39
   2  -1   5    0.73    0.54
  -2  -1  -5   -0.09    0.57
   2  -1   5    0.87    0.50
  -2   1   5    1.43    0.49
   2   1  -5    0.64    0.31
  -2  -1  -5   -0.03    0.20
   2  -1   5    1.54    0.47
  -2  -2   5   11.06    0.77
   2   2   5   10.72    0.79
  -2  -2   5    9.00    0.65
   2  -2  -5   11.07    0.78
  -2   2  -5   13.49    0.91
  -2  -2  -5    9.61    0.78
   2  -2   5   10.84    0.86
   2   2  -5   10.93    0.77
   2  -2   5   10.69    0.82
   2   2  -5   10.53    0.75
   2  -2   5   10.40    0.76
  -2  -3   5    1.41    0.55
   2   3   5    1.35    0.66
  -2   3  -5    1.09    0.61
  -2   3  -5    1.30    0.63
   2  -3  -5    0.60    0.53
   2  -3  -5    1.17    0.57
   2   3  -5    1.50    0.53
   2  -3   5    0.48    0.56
   2   3  -5    1.35    0.52
   2  -3   5    1.80    0.63
  -2  -3  -5    1.59    0.56
  -2   4  -5    0.74    0.67
  -2  -4   5   -0.04    0.57
   2  -4  -5   -1.26    0.63
  -2   4  -5   -0.11    0.65
   2   4   5   -0.24    0.59
  -2  -4  -5   -0.91    0.62
  -2  -4  -5    0.10    0.60
   2  -4   5    0.15    0.70
  -2   4   5   -0.50    0.61
   2   4  -5    0.35    0.60
  -2  -5   5   43.15    2.09
  -2   5  -5   41.95    2.20
   2  -5  -5   41.37    2.18
   2   5   5   41.03    2.10
  -2  -5   5   41.88    2.25
  -2  -5  -5   39.74    2.15
   2  -5   5   44.81    2.23
  -2  -5  -5   42.96    2.11
  -2   5   5   44.60    2.18
   2   5  -5   42.32    2.10
  -2  -6   5    2.78    0.94
   2   6   5    0.73    0.83
  -2  -6   5    0.70    1.02
   2  -6  -5    1.10    0.94
  -2   6  -5   -0.35    0.89
  -2  -6  -5    2.32    0.94
   2   6  -5    0.12    0.79
  -2   6   5    0.22    0.87
   2  -6   5   -0.17    0.90
  -2  -7   5    3.39    1.10
   2   7   5    2.81    1.05
   2  -7  -5    6.05    1.23
  -2   7  -5    2.46    1.12
   2   7  -5    1.52    1.02
   2  -7   5    5.51    1.25
  -2  -7  -5    5.40    1.18
  -2   7   5    2.90    1.12
   2  -8  -5    0.07    1.18
  -2   8  -5    2.11    1.25
  -2  -8   5   -0.58    1.09
   2   8   5   -1.13    1.07
   2   8  -5    1.04    1.11
   2  -8   5    0.19    1.16
  -2   8   5    0.59    1.16
  -2  -8  -5   -0.11    1.15
  -2  -9   5   -0.06    1.25
   2  -9  -5    1.46    1.36
  -2   9  -5   -0.09    1.31
   2   9   5    0.27    1.27
  -2   9   5    1.73    1.37
  -2  -9  -5    0.08    1.32
   2   9  -5    0.41    1.24
   2  -9   5    1.64    1.37
   2 -10  -5    0.17    1.51
  -2 -10   5    1.37    1.48
  -2  10  -5    1.82    1.54
   2  10   5   -1.07    1.37
  -2  10   5   -2.25    1.41
  -2 -10  -5   -0.93    1.44
   2  10  -5    1.71    1.44
   2 -10   5   -0.63    1.44
   2  11   5    1.20    1.64
   2 -11  -5   -3.14    1.57
  -2  11  -5   -0.85    1.64
  -2 -11   5    2.67    1.69
  -2  11   5   -0.28    1.61
   2 -11   5    0.00    1.69
   2  11  -5   -0.60    1.51
  -2 -11  -5    0.07    1.66
   2 -12  -5   -0.37    1.79
   2  12   5    0.93    1.81
  -2  12  -5    0.32    1.83
  -2 -12   5    2.65    1.90
   2  12  -5    0.94    1.79
   2 -12   5    1.77    1.95
  -2  12   5    1.42    1.89
  -2 -12  -5   -1.68    1.81
  -2  13  -5   -1.83    1.97
   2 -13  -5   -2.13    1.94
   2  13   5    3.46    2.08
  -2 -13   5    1.27    2.51
   2 -13   5    4.00    2.65
  -2 -13  -5    0.07    2.02
  -2 -14   5   -1.32    2.14
  -2  14  -5    4.06    2.27
  -2 -14  -5   -1.23    2.68
   2 -14   5    5.81    2.91
   3   0   5   -1.25    0.48
  -3   0  -5   -0.27    0.51
   3   0   5    0.21    0.65
  -3   0   5   -0.55    0.53
  -3   0  -5    0.76    0.58
  -3   0   5   -0.31    0.46
  -3   0  -5    0.24    0.73
   3   0  -5    0.16    0.36
   3   0  -5   -0.34    0.47
   3   0   5   -0.55    0.51
  -3  -1   5    5.02    0.51
   3   1   5    4.55    0.61
  -3   1  -5    4.79    0.73
   3   1   5    4.46    0.53
   3  -1  -5    4.45    0.53
  -3   1  -5    3.75    0.70
  -3  -1   5    4.30    0.57
  -3  -1   5    4.77    0.60
  -3   1   5    3.93    0.57
   3   1  -5    3.09    0.54
   3  -1   5    4.08    0.63
  -3  -1  -5    4.48    0.60
   3  -1   5    5.75    0.64
   3   1  -5    5.76    0.58
   3   1  -5    4.66    0.49
   3  -1   5    3.34    0.65
  -3  -1  -5    5.77    0.76
  -3  -1  -5    5.41    0.69
  -3   2  -5    0.69    0.54
  -3   2  -5    1.45    0.60
  -3  -2   5    1.21    0.50
   3  -2  -5    0.91    0.46
   3   2   5    1.45    0.58
   3   2   5    0.38    0.52
  -3  -2   5    1.45    0.42
   3  -2  -5    0.62    0.43
  -3  -2   5    1.40    0.50
   3   2  -5    1.07    0.46
   3   2  -5    1.43    0.44
   3  -2   5    1.61    0.56
   3  -2   5    0.26    0.48
  -3  -2  -5    1.66    0.49
  -3  -2  -5    2.64    0.69
   3   2  -5    0.66    0.42
  -3  -3   5   31.56    1.42
   3   3   5   35.37    1.57
  -3  -3   5   30.83    1.51
  -3   3  -5   34.60    1.69
   3  -3  -5   32.23    1.60
   3   3  -5   32.36    1.48
   3  -3   5   31.27    1.65
  -3  -3  -5   35.35    1.60
   3   3  -5   31.34    1.50
   3   4   5   19.37    1.25
  -3   4  -5   17.58    1.30
  -3  -4   5   17.49    1.22
  -3   4  -5   18.86    1.28
   3  -4  -5   15.13    1.27
  -3  -4  -5   16.67    1.25
   3   4  -5   16.17    1.17
   3  -4   5   17.59    1.37
   3   5   5   11.83    1.19
  -3  -5   5    8.36    0.95
  -3   5  -5    9.97    1.16
  -3  -5   5   10.34    1.03
  -3   5  -5    9.02    1.11
   3  -5  -5    9.39    1.09
  -3   5   5   11.26    1.12
   3  -5   5   10.11    1.16
  -3   5   5   10.17    1.13
  -3  -5  -5    9.73    1.02
   3   5  -5   11.09    1.04
  -3  -6   5   19.98    1.49
   3   6   5   17.28    1.42
   3  -6  -5   22.21    1.63
  -3   6  -5   18.09    1.56
  -3  -6  -5   19.12    1.46
  -3   6   5   18.14    1.55
   3   6  -5   16.68    1.41
  -3  -6  -5   19.37    1.53
   3  -6   5   17.72    1.56
   3  -7  -5    2.22    1.12
  -3   7  -5    1.61    1.13
   3   7   5    1.19    0.98
  -3   7   5    1.97    1.08
   3  -7   5    3.86    1.19
   3   7  -5    3.22    1.22
  -3  -7  -5    1.70    1.05
  -3   8  -5   22.51    2.00
   3  -8  -5   24.06    2.01
   3   8   5   20.84    1.83
   3  -8   5   20.02    1.94
  -3  -8  -5   20.68    1.91
  -3   8   5   21.80    1.94
   3   8  -5   19.34    1.80
   3   9   5    2.44    1.31
  -3   9  -5    1.77    1.42
  -3  -9   5    1.96    1.34
   3  -9  -5    2.08    1.39
   3   9  -5    3.37    1.31
   3  -9   5   -1.81    1.33
  -3  -9  -5    1.67    1.32
  -3   9   5    1.45    1.39
  -3 -10   5   27.43    2.61
   3  10   5   29.37    2.39
  -3  10  -5   25.20    2.43
   3 -10  -5   22.87    2.37
  -3  10   5   26.86    2.45
  -3 -10  -5   24.46    2.57
   3  10  -5   26.12    2.32
   3 -10   5   30.36    2.56
  -3  11  -5   12.67    2.41
  -3 -11   5    5.23    1.78
   3 -11  -5    7.89    1.93
   3  11   5    2.73    1.68
  -3  11   5    5.95    1.83
  -3 -11  -5    5.80    1.87
   3  11  -5    5.43    1.75
   3 -11   5    5.87    1.91
   3 -12  -5    8.01    2.13
  -3 -12   5   13.64    2.26
   3  12   5   11.29    2.11
  -3  12  -5   12.77    2.30
  -3 -12  -5   10.21    2.21
  -3  12   5    8.67    2.17
   3 -12   5    9.16    2.27
  -3 -13   5    0.60    2.00
   3 -13  -5   -0.30    2.00
  -3  13  -5   -0.89    2.02
  -3  13   5    4.92    2.23
   3 -13   5    3.72    2.20
  -3 -13  -5    4.01    2.14
  -3 -14   5    5.07    2.84
  -3  14  -5   13.00    3.08
  -3  14   5   10.79    3.05
   3 -14   5   10.20    2.65
  -3 -14  -5    7.36    2.51
  -4   0  -5    0.16    0.59
   4   0   5   -0.03    0.45
   4   0   5   -0.23    0.46
  -4   0   5    0.48    0.45
  -4   0   5    0.22    0.42
  -4   0  -5    0.43    0.67
   4   0  -5    0.46    0.50
  -4   0  -5   -1.36    0.50
   4   0  -5   -0.54    0.39
  -4   1  -5   10.39    0.83
  -4  -1   5   11.78    0.87
  -4  -1   5   10.98    0.81
   4  -1  -5   11.40    0.79
   4   1   5   12.02    0.88
   4   1   5   10.44    0.76
  -4   1  -5   10.45    1.08
  -4  -1   5   11.87    0.83
   4  -1  -5   11.15    0.74
  -4  -1  -5   11.18    0.88
   4   1  -5   11.00    0.88
  -4  -1  -5   11.49    0.87
   4   1  -5   11.00    0.69
   4  -1   5   10.49    0.97
   4  -1   5    9.44    0.77
  -4  -1  -5   12.03    0.99
   4   1  -5   11.75    0.72
  -4   1   5   11.24    0.80
   4   2   5   14.26    1.00
  -4  -2   5   17.72    1.11
   4   2   5   16.83    1.05
   4  -2  -5   15.25    1.05
  -4   2  -5   16.27    1.12
   4  -2  -5   18.81    1.07
  -4   2  -5   17.43    1.28
  -4  -2   5   15.28    0.96
   4   2  -5   16.84    0.96
  -4  -2  -5   17.02    1.29
   4   2  -5   14.58    0.87
  -4  -2  -5   16.31    1.02
   4   2  -5   16.49    1.15
   4  -2   5   15.21    1.12
   4  -3  -5   10.65    0.94
  -4  -3   5   11.45    0.88
  -4  -3   5   11.39    0.82
   4   3   5    9.52    0.81
  -4  -3   5    9.92    0.88
  -4   3  -5   11.51    0.97
  -4  -3  -5   10.60    1.13
  -4  -3  -5   10.55    0.92
   4   3  -5   11.13    0.84
   4  -3   5    9.81    0.94
   4  -4  -5    0.86    0.65
  -4  -4   5    0.24    0.55
   4   4   5    0.12    0.55
  -4   4  -5   -0.63    0.66
  -4  -4   5    0.76    0.58
  -4   4  -5    0.00    0.40
  -4  -4   5    0.33    0.52
   4   4  -5   -0.10    0.62
  -4  -4  -5   -0.07    0.78
  -4  -4  -5   -0.16    0.71
  -4   4   5    0.61    0.60
   4  -4   5   -0.53    0.67
  -4  -4  -5    0.63    0.62
   4  -5  -5    0.99    0.79
  -4   5  -5   -1.99    0.72
  -4  -5   5    0.86    0.73
  -4  -5   5    0.77    0.68
  -4  -5   5    0.86    0.85
   4   5   5    0.53    0.70
  -4   5  -5    0.97    0.82
  -4   5   5    0.46    0.78
   4   5  -5    0.44    0.78
  -4  -5  -5    0.88    0.88
  -4   5   5   -0.67    0.64
   4  -5   5    1.66    0.99
  -4  -5  -5    0.34    0.69
  -4  -6   5    5.07    0.96
  -4   6  -5    6.37    1.33
  -4  -6   5    6.05    1.03
   4   6   5    5.57    0.98
   4  -6  -5    5.34    1.08
  -4   6   5    4.07    1.05
  -4  -6  -5    4.56    0.97
   4  -6   5    7.30    1.15
   4   6  -5    4.97    0.95
  -4   7  -5   15.66    1.62
   4   7   5    8.76    1.42
  -4  -7   5   16.41    1.48
   4  -7  -5   10.78    1.44
   4  -7   5   14.26    1.57
   4   7  -5   12.32    1.36
  -4   7   5   15.80    1.58
   4   8   5   10.66    1.61
  -4   8  -5    9.29    1.58
   4  -8  -5   11.85    1.61
   4  -8   5   13.10    1.68
   4   8  -5   10.67    1.64
  -4   8   5   11.55    1.62
   4  -9  -5    0.02    1.65
  -4   9  -5    1.38    1.42
  -4  -9   5    0.33    1.21
   4   9   5    0.51    1.24
   4   9  -5    0.76    1.51
  -4  -9  -5    4.23    1.68
  -4   9   5    1.55    1.39
   4  -9   5   -0.44    1.37
   4 -10  -5    0.43    1.53
  -4 -10   5   -0.03    1.40
  -4  10  -5    2.03    1.63
   4  10   5   -0.23    1.37
   4 -10   5   -0.88    1.48
  -4 -10  -5   -1.89    1.38
   4  10  -5   -0.91    1.68
  -4  10   5   -0.56    1.49
   4  11   5    5.40    1.75
   4 -11  -5    6.79    1.92
  -4  11  -5    2.95    1.83
  -4 -11   5    4.18    2.06
  -4 -11  -5    3.16    1.74
   4 -11   5    2.68    1.84
  -4  11   5    2.64    2.17
  -4  12  -5   -2.40    1.79
   4 -12  -5    0.18    1.86
  -4 -12   5   -1.04    2.18
   4 -12   5   -1.26    1.87
  -4 -12  -5   -0.13    2.20
  -4  12   5   -3.52    1.76
  -4 -13   5    0.10    2.45
  -4  13  -5    5.84    2.31
   4 -13   5    6.97    2.78
  -4 -13  -5    3.10    2.15
  -4  14  -5    3.21    2.37
  -4 -14   5    2.74    2.28
   4 -14   5    2.38    2.37
  -4 -14  -5   -0.32    2.19
  -5   0  -5   -0.63    0.74
  -5   0   5   -0.16    0.38
  -5   0  -5    0.32    0.63
  -5   0   5   -0.42    0.34
   5   0  -5   -0.04    0.29
   5   0   5   -0.48    0.47
   5   0   5   -0.65    0.40
   5   0  -5   -0.07    0.26
  -5   0  -5    0.37    0.35
  -5   1  -5   -0.76    0.46
   5   1   5    0.00    0.39
  -5  -1   5    0.84    0.46
   5  -1  -5    0.29    0.36
  -5  -1   5   -0.26    0.51
   5   1   5   -0.09    0.45
  -5   1  -5    0.33    0.56
  -5  -1   5    0.19    0.43
  -5   1  -5    1.00    0.80
   5  -1  -5   -0.18    0.47
  -5  -1  -5    1.21    0.80
   5  -1   5   -0.25    0.36
  -5   1   5    0.23    0.23
  -5  -1  -5   -1.00    0.46
   5  -1   5   -1.04    0.48
  -5  -1  -5    0.49    0.40
   5   1  -5   -0.27    0.27
   5   2   5    8.91    0.73
  -5  -2   5    8.33    0.86
  -5  -2   5   10.09    0.76
  -5   2  -5   10.07    0.86
  -5   2  -5    9.40    0.86
   5  -2  -5   10.30    0.76
  -5   2  -5   11.44    1.21
   5  -2   5   10.54    0.95
  -5   2   5   10.73    0.83
  -5  -2  -5   11.75    1.08
   5   2  -5    9.92    0.68
  -5  -2  -5    9.49    0.83
   5   2  -5   10.04    0.72
   5  -3  -5   10.91    0.87
   5   3   5    9.94    0.86
  -5   3  -5   11.16    1.00
  -5  -3   5   10.51    0.86
  -5  -3   5   10.69    0.84
  -5   3  -5   12.58    1.02
  -5  -3   5   11.12    0.97
   5  -3   5   10.78    1.05
  -5  -3  -5   11.92    0.95
   5   3  -5   11.87    0.88
  -5   3   5   10.34    0.98
  -5  -3  -5   11.93    1.28
  -5  -4   5    3.82    0.69
  -5   4  -5    2.88    0.79
   5   4   5    3.90    0.77
  -5  -4   5    4.42    0.76
  -5   4  -5    5.50    1.02
  -5  -4   5    4.62    0.88
   5  -4  -5    4.92    0.88
  -5   4   5    4.27    0.80
   5  -4   5    5.88    0.88
  -5  -4  -5    4.00    0.72
   5   4  -5    4.44    0.71
  -5  -4  -5    4.85    0.78
  -5  -4  -5    2.79    0.99
   5  -5  -5    2.90    0.81
  -5  -5   5    1.43    0.73
   5   5   5    1.70    0.70
  -5  -5   5    1.09    0.84
  -5  -5   5    2.44    0.83
  -5   5  -5    0.94    0.83
  -5   5   5    1.58    0.82
   5  -5   5    2.66    0.88
   5   5  -5    1.58    0.65
  -5  -5  -5    2.89    0.78
  -5  -5  -5    0.74    0.99
  -5   5   5    3.81    0.89
  -5  -5  -5    1.35    0.93
   5  -6  -5   15.86    1.45
   5   6   5   15.33    1.31
  -5  -6   5   14.80    1.34
  -5  -6   5   15.08    1.43
  -5  -6   5   14.10    1.30
  -5   6   5   17.71    1.52
  -5  -6  -5   15.96    1.58
  -5  -6  -5   15.73    1.65
   5   6  -5   15.32    1.36
   5  -6   5   17.25    1.66
  -5  -6  -5   15.95    1.46
  -5  -7   5    1.06    0.97
  -5   7  -5    1.07    1.15
   5   7   5    2.73    0.99
  -5  -7   5    3.41    1.16
   5  -7  -5    3.28    1.14
  -5  -7   5    2.65    0.99
   5   7  -5    3.81    1.20
   5  -7   5    2.20    1.14
  -5  -7  -5    3.96    1.07
   5  -8  -5   36.57    2.53
  -5   8  -5   32.03    2.46
  -5  -8   5   35.51    2.33
  -5  -8   5   38.25    2.43
   5   8   5   36.68    2.33
  -5   8   5   36.38    2.52
   5  -8   5   35.80    2.49
   5   8  -5   34.65    2.53
   5   9   5   -0.09    1.46
   5  -9  -5   -0.62    1.64
  -5   9  -5    2.19    1.45
  -5  -9   5   -1.36    1.46
  -5   9   5   -0.51    1.31
   5  -9   5    1.41    1.72
  -5  -9  -5    1.34    1.52
   5   9  -5   -1.65    1.13
  -5  10  -5   13.97    2.07
  -5 -10   5   15.30    1.91
   5  10   5   15.74    1.90
   5 -10  -5   19.00    2.14
  -5 -10  -5   14.92    2.23
  -5  10   5   10.16    1.98
   5 -10   5   17.67    2.43
  -5  11  -5    0.51    1.72
   5 -11  -5   -0.03    1.69
  -5 -11   5    1.07    1.59
   5 -11   5    0.47    1.78
  -5 -11  -5    3.58    1.74
  -5  11   5    2.71    1.78
  -5 -12   5    7.80    2.07
   5 -12  -5   12.40    2.28
  -5  12  -5   13.61    2.44
  -5  12   5    9.66    2.30
  -5 -12  -5    7.98    2.07
   5 -12   5   13.04    2.47
  -5  13  -5   -2.18    2.04
  -5 -13   5   -2.11    1.90
   5 -13   5    0.82    2.13
  -5  13   5   -2.04    2.51
  -5 -13  -5    0.57    1.97
  -5 -14   5    4.17    2.32
  -5  14  -5    0.54    2.32
  -5  14   5   12.43    3.11
  -5 -14  -5    7.17    2.89
  -6   0  -5   -0.80    0.53
   6   0   5   -0.09    0.41
  -6   0  -5    0.43    0.62
  -6   0  -5   -0.63    0.82
  -6   0   5   -0.61    0.60
  -6   0   5   -0.64    0.40
  -6   0   5   -0.57    0.21
  -6  -1   5    0.89    0.65
   6  -1  -5    0.41    0.45
  -6   1  -5    0.24    0.47
   6   1   5    0.06    0.40
  -6  -1   5    0.74    0.42
   6  -1  -5    0.27    0.32
  -6   1  -5    0.32    0.85
  -6   1  -5   -0.43    0.45
  -6  -1   5    0.40    0.26
   6  -1   5    1.28    0.70
  -6  -1  -5    1.04    0.63
  -6  -1  -5    0.47    0.86
  -6   1   5    0.28    0.41
  -6  -1  -5    0.53    0.61
  -6   2  -5    1.43    0.93
   6  -2  -5    3.08    0.54
   6   2   5    2.84    0.47
  -6   2  -5    2.39    0.72
  -6   2  -5    2.62    0.60
  -6  -2   5    1.03    0.66
  -6  -2   5    2.70    0.51
  -6  -2   5    2.35    0.43
  -6   2   5    1.00    0.54
   6  -2   5    2.35    0.71
   6   2  -5    2.05    0.32
  -6  -2  -5    0.66    0.93
   6   2  -5    2.03    0.36
  -6  -2  -5    1.42    0.59
  -6   3  -5    0.87    0.76
  -6   3  -5    1.85    0.79
   6  -3  -5    1.19    0.49
  -6  -3   5    0.35    0.66
  -6  -3   5    1.34    0.60
  -6  -3   5    0.68    0.50
   6   3   5    0.71    0.51
  -6  -3  -5   -0.12    0.91
  -6  -3  -5    0.92    0.62
   6  -3   5    0.99    0.74
   6   3  -5    1.46    0.50
  -6   3   5    0.44    0.66
   6  -4  -5    7.70    0.97
  -6  -4   5    8.51    0.92
  -6  -4   5    7.97    1.14
  -6   4  -5    9.60    1.04
  -6   4  -5    9.17    1.04
   6   4   5    7.40    0.86
  -6  -4   5    9.66    0.90
   6  -4   5    8.18    1.08
  -6  -4  -5    6.89    1.28
  -6   4   5   10.22    1.11
  -6  -4  -5    9.32    0.92
  -6  -4  -5   10.11    0.97
   6   4  -5    9.38    0.82
   6  -5  -5   -0.13    0.87
  -6  -5   5    1.24    0.94
  -6   5  -5    0.56    0.82
  -6  -5   5    1.05    0.65
  -6   5  -5    0.59    0.84
  -6  -5   5    1.97    0.86
   6   5   5   -0.02    0.74
  -6  -5  -5    0.62    1.05
  -6  -5  -5    1.13    0.77
  -6  -5  -5   -0.27    0.82
   6  -5   5   -0.45    0.79
   6   5  -5    1.08    0.71
  -6   5   5   -1.72    0.76
  -6   5   5    0.09    0.78
   6   6   5    4.02    1.00
   6  -6  -5    4.01    0.99
  -6  -6   5    5.54    0.99
  -6  -6   5    3.61    0.98
  -6  -6   5    2.14    0.86
  -6  -6  -5    3.53    0.93
   6  -6   5    2.33    1.02
   6   6  -5    5.15    0.87
  -6  -6  -5    0.86    0.91
  -6   6   5    6.17    1.11
  -6  -6  -5    2.00    1.22
  -6  -7   5    3.69    1.12
   6  -7  -5    4.67    1.15
  -6  -7   5    6.47    1.14
  -6  -7   5    3.91    1.27
   6   7   5    4.20    1.03
  -6  -7  -5    5.50    1.11
   6   7  -5    3.53    1.14
  -6  -7  -5    4.36    1.15
   6  -7   5    4.14    1.21
  -6  -7  -5    1.85    1.36
  -6  -8   5    1.61    1.20
  -6   8  -5    2.68    1.37
   6  -8  -5    1.97    1.23
   6   8   5    2.62    1.11
  -6  -8   5    1.53    1.13
   6   8  -5    1.62    1.04
  -6  -8  -5    2.28    1.23
  -6  -8  -5    3.88    1.59
  -6   8   5    3.04    1.30
   6  -8   5    4.53    1.38
  -6  -9   5    1.30    1.29
  -6  -9   5    5.34    1.44
  -6   9  -5    2.33    1.52
   6   9   5    4.67    1.36
   6  -9  -5    3.79    1.49
  -6   9   5    3.96    1.55
  -6  -9  -5    5.66    1.47
   6  -9   5    6.08    1.93
  -6  -9  -5    4.29    1.76
  -6 -10   5    5.13    1.54
   6 -10  -5    6.11    1.69
  -6 -10   5    1.84    1.75
  -6  10  -5    2.47    1.66
  -6  10   5    4.75    1.73
   6 -10   5    4.74    1.77
  -6 -10  -5    2.50    1.86
  -6 -10  -5    3.85    1.59
  -6 -11   5    3.57    1.92
   6 -11  -5    0.85    1.65
  -6  11  -5   -0.18    1.74
  -6 -11   5    1.32    1.91
   6 -11   5   -1.31    1.70
  -6 -11  -5   -1.66    1.86
  -6  11   5   -1.64    1.67
  -6  12  -5    1.64    2.00
  -6 -12   5    2.18    1.80
  -6 -12   5    1.99    1.79
  -6 -12  -5    2.92    1.89
  -6  12   5    3.59    2.11
  -6  13  -5    3.03    2.29
  -6 -13   5   -5.27    2.22
  -6 -13   5    2.63    2.30
  -6 -13  -5    0.37    2.38
  -6  14  -5    0.41    2.40
  -6 -14  -5   -0.73    2.33
  -7   0  -5    0.79    0.98
   7   0   5    0.36    0.39
  -7   0  -5    0.01    0.72
  -7   0   5    0.21    0.34
  -7   0   5    0.77    0.91
  -7   0   5    0.31    0.44
  -7   0  -5    0.19    0.53
  -7   1  -5    7.16    1.30
  -7  -1   5    5.61    0.55
  -7  -1   5    7.62    1.04
  -7   1  -5    6.95    0.84
  -7   1  -5    8.16    0.79
   7   1   5    7.18    0.58
  -7  -1   5    8.88    0.63
   7  -1  -5    7.03    0.45
   7  -1  -5    7.17    0.52
   7  -1   5    7.40    0.83
  -7  -1  -5    7.02    0.90
  -7  -1  -5    6.82    1.24
  -7  -1  -5    6.31    0.82
  -7   1   5    6.80    0.62
  -7  -2   5    1.15    0.45
  -7   2  -5    2.38    0.69
   7  -2  -5    1.54    0.45
   7   2   5    1.94    0.44
  -7  -2   5    1.16    0.45
  -7  -2   5    2.41    0.97
  -7   2  -5    0.30    1.00
  -7   2  -5    2.23    0.62
  -7  -2  -5    3.29    1.09
  -7  -2  -5    2.53    0.72
   7  -2   5    2.55    0.72
  -7   2   5    1.67    0.64
  -7  -3   5    0.38    0.49
  -7   3  -5    1.23    0.65
  -7   3  -5    0.93    0.79
   7  -3  -5    0.37    0.54
  -7  -3   5    0.20    0.91
  -7  -3   5    0.84    0.52
   7   3   5    0.89    0.46
   7   3  -5    0.67    0.39
   7  -3   5    0.98    0.74
  -7  -3  -5    1.32    1.07
  -7   3   5   -0.50    0.64
  -7  -3  -5   -0.04    0.61
  -7  -4   5    5.29    0.75
  -7  -4   5    4.72    0.77
  -7   4  -5    4.58    0.92
  -7   4  -5    6.41    0.94
   7   4   5    4.67    0.71
  -7  -4   5    3.48    0.95
   7  -4  -5    5.47    0.85
   7   4  -5    5.46    0.70
  -7  -4  -5    4.52    0.85
  -7   4   5    4.55    0.96
  -7  -4  -5    4.67    0.79
   7  -4   5    3.18    0.94
  -7  -4  -5    4.66    1.29
  -7  -5   5    4.76    0.89
   7  -5  -5    4.06    0.85
  -7  -5   5    4.84    1.21
  -7  -5   5    4.54    0.93
  -7   5  -5    3.99    1.03
   7   5   5    4.40    0.83
  -7   5  -5    2.69    0.94
  -7  -5  -5    2.56    1.24
  -7  -5  -5    2.68    0.93
  -7  -5  -5    3.68    1.01
  -7   5   5    4.13    1.07
   7  -5   5    3.59    1.07
   7   5  -5    4.12    0.74
  -7   5   5    3.40    1.11
  -7  -6   5   11.27    1.32
   7   6   5   11.51    1.22
  -7  -6   5   12.82    1.52
   7  -6  -5   10.04    1.22
  -7  -6   5   11.09    1.28
  -7   6  -5   11.18    1.38
  -7  -6  -5    9.19    1.62
  -7   6   5    9.97    1.48
   7   6  -5   10.23    1.09
  -7   6   5    9.84    1.31
  -7  -6  -5   10.70    1.41
   7  -6   5   10.49    1.31
  -7  -6  -5   11.16    1.34
   7  -7  -5    8.03    1.31
   7   7   5    5.81    1.07
  -7  -7   5    7.02    1.38
  -7  -7   5    7.22    1.50
  -7  -7  -5    6.87    1.66
  -7   7   5    8.70    1.40
   7  -7   5    7.83    1.37
  -7  -7  -5    6.36    1.26
   7   7  -5    8.53    1.10
  -7   8  -5    0.59    1.75
   7  -8  -5    0.83    1.43
  -7  -8   5    0.72    1.32
  -7  -8   5    0.90    1.35
   7  -8   5    0.83    1.74
  -7  -8  -5    0.91    1.65
  -7  -8  -5    0.76    1.82
  -7   8   5    0.69    1.51
  -7  -9   5   16.51    1.83
  -7  -9   5   17.29    1.88
   7  -9  -5   16.57    1.93
  -7   9  -5   14.78    2.23
  -7  -9  -5   20.15    2.16
  -7   9   5   14.86    1.92
   7  -9   5   10.24    2.08
  -7  -9  -5   11.91    2.17
  -7  10  -5    1.33    1.68
  -7 -10   5    0.57    1.75
  -7 -10   5    4.12    1.83
  -7 -10  -5    3.23    1.95
  -7 -10  -5    2.34    1.84
  -7  10   5    2.90    1.66
  -7 -11   5    4.28    1.77
  -7  11  -5    5.38    2.03
  -7 -11   5    5.14    1.79
  -7 -11  -5    3.49    1.71
  -7  11   5    5.87    1.97
  -7 -11  -5    5.13    2.22
  -7 -12   5    5.11    2.00
  -7 -12   5    5.52    2.36
  -7  12  -5    2.71    2.08
  -7 -12  -5    4.24    2.28
  -7  12   5   10.13    2.29
  -7 -12  -5    3.36    2.72
  -7 -13   5    3.82    2.08
  -7  13  -5    5.58    2.85
  -7 -13   5    6.53    2.47
  -7 -13  -5    3.49    2.48
  -7 -13  -5    1.67    2.01
   8   0   5   -0.53    0.35
  -8   0   5    0.11    0.44
  -8   0  -5   -1.26    0.49
  -8   0   5   -0.28    0.32
  -8   0   5   -0.24    1.02
  -8   0  -5   -1.06    0.60
  -8   0  -5   -0.26    1.06
  -8   1  -5    0.65    1.10
  -8   1  -5    2.09    0.70
   8   1   5    2.15    0.36
  -8   1  -5    3.59    0.84
  -8  -1   5    3.17    0.98
  -8  -1   5    2.52    0.38
  -8  -1   5    2.57    0.40
  -8  -1  -5    1.37    1.13
  -8   1   5    2.59    0.49
  -8  -1  -5    2.89    0.75
  -8  -1  -5    3.35    0.75
   8  -1   5    2.63    0.56
  -8   2  -5    9.96    1.02
   8  -2  -5    9.67    0.63
   8   2   5    8.43    0.60
  -8  -2   5    9.46    0.64
  -8  -2   5    9.75    0.75
  -8   2  -5   11.43    1.58
  -8  -2   5   11.61    1.29
  -8   2  -5    8.62    0.92
   8  -2   5    9.83    0.95
  -8  -2  -5    7.37    1.44
  -8   2   5    8.90    0.79
  -8  -2  -5    9.61    0.95
   8  -3  -5   10.36    0.82
  -8  -3   5   11.43    0.84
  -8   3  -5   10.68    1.10
   8   3   5    9.69    0.75
  -8  -3   5   11.73    0.85
  -8  -3   5   12.09    1.32
  -8   3  -5   11.60    1.18
  -8  -3  -5   10.47    1.36
  -8  -3  -5    9.19    0.95
   8  -3   5   14.29    1.16
  -8   3   5   10.67    1.02
  -8  -4   5    2.42    0.64
   8   4   5    2.16    0.65
  -8  -4   5    2.19    0.66
  -8   4  -5    1.68    0.78
  -8   4  -5    3.32    0.89
  -8  -4   5    2.89    1.01
   8  -4  -5    2.74    0.74
  -8  -4  -5    2.10    0.81
  -8  -4  -5    3.07    0.80
   8   4  -5    3.01    0.59
   8  -4   5    2.49    0.89
  -8  -4  -5    2.81    1.29
  -8   4   5    2.30    0.91
  -8  -5   5    1.60    0.98
  -8   5  -5    0.70    0.90
  -8  -5   5    1.26    0.74
   8   5   5    1.33    0.71
  -8   5  -5    0.66    0.89
  -8  -5   5    1.42    0.80
   8  -5  -5    2.12    0.91
   8  -5   5    1.62    0.86
   8   5  -5    1.30    0.66
  -8  -5  -5    2.02    0.94
  -8  -5  -5    0.35    0.85
  -8  -5  -5   -2.19    1.16
  -8   5   5    1.85    1.05
   8  -6  -5    1.04    0.88
   8   6   5    0.38    0.84
  -8  -6   5   -0.01    0.95
  -8  -6   5    1.61    1.10
  -8   6  -5    1.62    1.07
  -8  -6  -5    0.04    0.86
   8  -6   5   -0.18    1.14
  -8  -6  -5    1.65    1.38
  -8   6   5    1.39    1.00
  -8  -7   5    1.10    1.40
   8  -7  -5    2.26    1.30
  -8  -7   5    1.30    0.98
  -8   7  -5    1.67    1.46
  -8   7   5   -0.82    1.08
  -8  -7  -5    1.57    1.06
  -8  -7  -5   -0.33    1.49
   8  -7   5    2.15    1.14
  -8  -8   5   -0.03    1.33
  -8   8  -5    0.46    1.30
  -8  -8   5    1.63    1.25
  -8  -8  -5    1.45    1.43
  -8   8   5    0.56    1.27
  -8  -8  -5   -2.54    1.85
   8  -8   5    0.46    1.25
  -8  -9   5   -1.67    1.48
  -8  -9   5   -0.40    1.30
  -8   9  -5   -0.31    1.41
  -8  -9  -5    4.76    1.91
  -8  -9  -5    1.73    1.61
  -8   9   5    1.93    1.47
  -8 -10   5   -1.74    1.69
  -8  10  -5    2.73    1.71
  -8 -10   5    3.17    1.87
  -8 -10  -5    1.06    1.91
  -8  10   5    1.68    1.59
  -8 -10  -5    2.03    1.85
  -8  11  -5    3.55    2.04
  -8 -11   5   -1.67    1.99
  -8 -11   5   -0.60    1.90
  -8  11   5    2.78    1.82
  -8 -11  -5   -0.54    1.60
  -8 -11  -5   -1.45    2.51
  -8 -12   5    3.39    2.35
  -8  12  -5    4.32    2.21
  -8 -12   5    5.01    1.93
  -8 -12  -5    3.36    2.35
  -8 -12  -5    3.37    2.21
  -8  12   5   -0.24    2.40
  -8 -13   5    2.29    1.92
  -8  13  -5   -0.15    2.73
  -8 -13  -5   -1.06    2.36
  -8 -13  -5   -0.97    1.89
  -9   0   5   -0.10    0.32
  -9   0  -5   -0.95    0.58
  -9   0   5   -0.28    0.43
  -9   0  -5   -0.02    0.72
  -9   0   5    0.58    0.99
  -9   0  -5   -0.37    1.16
  -9   1  -5    1.04    0.71
  -9  -1   5    2.05    0.29
  -9  -1   5    1.42    0.29
  -9  -1   5    1.31    1.22
  -9   1  -5    1.95    0.62
  -9   1  -5    1.36    1.25
  -9  -1  -5    1.81    1.28
  -9  -1  -5    2.18    0.70
  -9   1   5    2.41    0.50
   9  -1   5    2.08    0.48
  -9   2  -5    7.78    1.06
  -9   2  -5    9.17    0.93
  -9  -2   5    5.66    1.25
  -9   2  -5    5.06    1.48
  -9  -2   5    6.36    0.63
  -9  -2   5    7.35    0.54
   9  -2   5    6.97    0.86
  -9  -2  -5    6.49    1.52
  -9  -2  -5    7.15    0.93
  -9   2   5    7.20    0.79
   9  -3  -5    0.93    0.52
   9   3   5    0.85    0.39
  -9  -3   5    0.95    0.49
  -9  -3   5    0.37    0.54
  -9   3  -5    0.34    0.69
  -9  -3   5    1.59    1.26
  -9   3  -5    0.81    0.79
   9  -3   5    1.38    0.76
  -9  -3  -5    0.59    0.78
  -9  -3  -5   -0.20    1.24
  -9   3   5    1.32    0.71
   9  -4  -5    3.14    0.82
   9   4   5    2.84    0.59
  -9  -4   5    1.67    0.67
  -9   4  -5    2.84    1.06
  -9  -4   5    3.74    0.74
  -9  -4   5    2.05    1.34
  -9   4  -5    2.32    0.98
  -9   4   5    2.21    0.92
  -9  -4  -5    2.26    0.80
  -9  -4  -5    1.84    0.79
   9  -4   5    3.12    0.91
  -9  -4  -5    3.60    1.50
  -9   5  -5   11.90    1.37
  -9  -5   5   12.54    1.23
  -9  -5   5   14.86    1.62
  -9  -5   5   11.83    1.08
  -9  -5  -5   13.89    1.95
  -9   5   5   12.39    1.40
   9  -5   5   13.29    1.41
  -9  -5  -5   12.25    1.28
  -9  -6   5    1.36    1.16
  -9   6  -5    0.81    1.08
  -9  -6   5   -0.01    0.93
  -9   6   5    0.42    1.21
  -9  -6  -5    0.98    1.06
  -9  -6  -5   -2.16    1.37
  -9  -7   5    3.52    1.35
  -9   7  -5    4.77    1.64
  -9  -7   5    3.46    1.25
  -9   7   5    4.91    1.34
  -9  -7  -5    5.17    1.34
  -9  -7  -5    3.70    1.73
  -9  -8   5   -0.25    1.31
  -9  -8   5    2.17    1.65
  -9   8  -5    0.41    1.66
  -9   8   5    2.95    1.40
  -9  -8  -5   -0.14    1.71
  -9  -8  -5    2.58    1.42
  -9   9  -5    6.13    1.70
  -9  -9   5    4.77    1.63
  -9  -9   5    4.22    1.40
  -9   9   5    6.62    1.68
  -9  -9  -5    3.09    1.67
  -9  -9  -5    3.40    2.01
  -9 -10   5    3.10    1.98
  -9 -10   5    1.05    1.46
  -9  10  -5    2.18    1.77
  -9  10   5   -1.40    1.92
  -9 -10  -5    0.33    2.04
  -9 -10  -5    3.90    1.87
  -9 -11   5    2.15    2.27
  -9  11  -5    8.13    2.51
  -9 -11   5    1.55    1.97
  -9 -11  -5    3.13    2.32
  -9  11   5    3.68    1.93
  -9 -11  -5    5.25    1.76
  -9 -12   5    4.39    2.39
  -9  12  -5   -0.17    2.08
  -9 -12   5    2.05    2.19
  -9 -12  -5    2.56    2.20
  -9 -12  -5   -0.41    2.90
 -10   0   5   -0.40    0.25
 -10   0  -5   -0.01    0.71
 -10   0   5    0.33    1.09
 -10   0  -5   -0.50    0.90
 -10   0  -5   -0.27    0.59
 -10   1  -5    6.84    1.31
 -10  -1   5    6.08    1.31
 -10   1  -5    7.43    0.85
 -10   1  -5    4.02    0.96
 -10   1   5    6.21    0.60
 -10  -1  -5    5.48    0.83
 -10  -1  -5    6.95    1.63
 -10   1   5    5.83    0.65
 -10  -2   5    4.01    1.23
 -10   2  -5    4.64    0.91
 -10   2  -5    3.68    0.87
 -10   2  -5    4.78    1.59
 -10  -2  -5    2.43    0.79
 -10  -2  -5    4.23    1.56
 -10   2   5    3.57    0.68
  10  -2   5    3.93    0.66
 -10   3  -5    5.34    1.05
 -10  -3   5    6.44    0.61
 -10  -3   5    5.39    0.66
 -10  -3   5    3.41    1.31
 -10   3  -5    5.95    0.98
 -10  -3  -5    6.99    1.01
 -10  -3  -5    6.73    0.86
 -10  -3  -5    5.67    1.66
 -10   3   5    6.47    0.87
 -10  -4   5    3.96    1.46
 -10   4  -5    1.63    1.00
 -10  -4   5   -0.14    0.64
 -10  -4   5    0.04    0.69
 -10  -4  -5    0.86    0.85
 -10   4   5    0.92    0.87
 -10  -4  -5    0.46    1.45
 -10  -5   5    0.59    0.83
 -10   5  -5    1.69    1.18
 -10  -5   5    2.86    1.51
 -10  -5  -5    0.94    1.02
 -10   5   5    1.49    0.89
 -10  -5  -5    0.64    1.55
 -10  -6   5    0.82    1.27
 -10   6  -5    1.05    1.09
 -10  -6   5    1.46    1.05
 -10   6   5    1.59    1.26
 -10  -6  -5   -1.66    1.00
 -10  -6  -5    0.92    1.64
 -10  -7   5   -0.69    1.29
 -10  -7   5    1.26    1.13
 -10   7  -5    0.81    1.53
 -10   7   5    1.57    1.43
 -10  -7  -5    0.02    1.17
 -10  -7  -5    0.68    1.68
 -10  -8   5   -2.46    1.65
 -10  -8   5    0.12    1.32
 -10   8  -5   -1.67    1.62
 -10   8   5   -0.35    1.29
 -10  -8  -5   -2.60    1.34
 -10  -8  -5   -1.60    1.77
 -10  -9   5   -1.07    1.52
 -10   9  -5   -1.18    1.52
 -10  -9   5    4.43    1.36
 -10  -9  -5    3.79    2.52
 -10   9   5    0.24    1.47
 -10  -9  -5   -0.36    1.60
 -10  10  -5    1.84    1.77
 -10 -10   5   -1.19    2.03
 -10 -10   5    1.96    1.46
 -10 -10  -5   -2.03    2.11
 -10 -10  -5    2.55    1.51
 -10  10   5    2.24    1.76
 -10  11  -5    0.21    1.88
 -10 -11   5    0.08    2.21
 -10 -11   5    2.07    1.98
 -10 -11  -5    3.96    2.88
 -10 -11  -5    1.53    1.98
 -10  11   5   -3.07    1.69
 -10  12  -5    2.83    2.58
 -10 -12   5    1.88    1.81
 -10 -12  -5   -0.22    2.43
 -10 -12  -5   -1.92    2.06
 -10  12   5    0.11    2.43
 -11   0  -5   -1.22    0.72
 -11   0  -5    0.07    1.53
 -11   0  -5    0.24    0.63
 -11   1  -5   -0.21    0.66
 -11  -1   5    0.82    1.24
 -11   1  -5    0.07    1.52
 -11   1  -5    0.44    0.82
 -11  -1  -5    0.78    0.64
 -11  -1  -5   -2.34    1.41
 -11   1   5    0.39    0.44
 -11   2  -5    6.79    1.01
 -11   2  -5    4.71    1.74
 -11  -2   5    5.24    1.66
 -11  -2  -5    6.80    0.91
 -11   2   5    5.53    0.77
 -11  -2  -5    5.08    1.71
 -11  -3   5    6.91    0.63
 -11  -3   5    6.35    1.54
 -11   3  -5    7.30    1.14
 -11   3   5    7.76    1.00
 -11  -3  -5    7.75    0.88
 -11  -3  -5    6.09    1.81
 -11  -4   5    0.34    0.68
 -11  -4   5   -3.30    1.11
 -11   4  -5    0.16    0.99
 -11  -4  -5   -0.21    0.79
 -11  -4  -5   -0.76    1.47
 -11   4   5   -0.29    0.86
 -11   5  -5    0.35    1.18
 -11  -5   5    2.79    0.84
 -11  -5   5    1.78    1.65
 -11   5   5    3.20    1.17
 -11  -5  -5    1.42    1.02
 -11  -5  -5    0.44    1.65
 -11   6  -5    6.44    1.59
 -11  -6   5    5.60    1.86
 -11  -6   5    7.49    1.18
 -11  -6  -5   10.30    2.11
 -11  -6  -5    6.51    1.34
 -11   6   5    7.83    1.51
 -11  -7   5    5.50    1.87
 -11   7  -5    1.80    1.34
 -11  -7   5    3.01    1.27
 -11  -7  -5    1.96    1.22
 -11   7   5    4.03    1.55
 -11  -7  -5    6.47    2.07
 -11  -8   5    3.62    1.64
 -11  -8   5    2.88    1.34
 -11   8  -5    1.70    1.75
 -11  -8  -5    0.79    2.37
 -11   8   5    2.50    1.71
 -11  -8  -5    2.27    1.38
 -11  -9   5    2.96    1.71
 -11   9  -5    3.39    1.71
 -11  -9   5    2.67    1.59
 -11   9   5    3.31    1.63
 -11  -9  -5    2.82    2.23
 -11  -9  -5    4.49    1.67
 -11  10  -5    3.05    2.22
 -11 -10   5    1.25    1.72
 -11 -10   5    4.53    2.32
 -11 -10  -5    2.84    1.81
 -11 -10  -5    5.50    2.37
 -11  10   5    2.17    2.13
 -11  11  -5    1.43    2.01
 -11 -11   5    2.86    1.95
 -11 -11   5    1.81    2.00
 -11  11   5    2.30    1.92
 -11 -11  -5    3.44    2.48
 -11 -11  -5    0.30    1.62
 -12   0  -5    0.89    0.69
 -12   0  -5   -2.80    1.52
 -12  -1   5    3.57    1.47
 -12   1  -5    2.28    0.87
 -12   1  -5    1.77    1.70
 -12  -1  -5   -0.25    1.63
 -12   2  -5    0.46    0.93
 -12   2  -5    0.05    1.60
 -12  -2   5   -0.57    1.30
 -12   2   5    0.59    0.62
 -12  -2  -5    0.85    1.66
 -12   3  -5    0.85    1.04
 -12  -3   5    0.18    1.71
 -12   3   5   -0.64    0.74
 -12  -3  -5   -0.11    0.68
 -12  -3  -5    0.80    1.70
 -12  -4   5    1.11    0.61
 -12   4  -5   -0.15    1.06
 -12  -4   5    0.57    1.43
 -12  -4  -5    1.30    0.79
 -12  -4  -5    4.10    1.85
 -12   4   5    1.33    0.89
 -12   5  -5   -0.72    1.16
 -12  -5   5   -0.59    0.74
 -12  -5   5    0.11    1.72
 -12  -5  -5    1.49    1.76
 -12  -5  -5    1.56    0.96
 -12   5   5    0.72    1.24
 -12  -6   5    0.42    0.92
 -12  -6   5    0.62    1.87
 -12   6  -5    2.08    1.42
 -12  -6  -5    1.96    1.01
 -12   6   5    0.94    1.29
 -12  -6  -5   -0.39    1.80
 -12  -7   5    2.14    1.19
 -12   7  -5    3.08    1.67
 -12  -7   5    1.47    1.97
 -12   7   5    1.50    1.54
 -12  -7  -5    0.94    1.17
 -12  -7  -5    0.44    1.92
 -12  -8   5   -0.85    1.18
 -12  -8   5    2.74    2.05
 -12   8  -5    1.31    1.49
 -12  -8  -5    1.10    2.07
 -12   8   5    2.98    1.73
 -12  -8  -5    0.67    1.35
 -12  -9   5    4.77    2.21
 -12   9  -5    1.83    1.68
 -12  -9   5    2.02    1.47
 -12  -9  -5    4.10    1.62
 -12  -9  -5    5.70    2.37
 -12   9   5    2.28    1.98
 -12 -10   5    0.09    1.68
 -12 -10   5   -0.29    1.80
 -12  10  -5    0.25    2.15
 -12 -10  -5    2.20    1.74
 -12  10   5   -0.49    2.07
 -12 -10  -5    3.46    2.42
 -12 -11   5   -1.69    1.79
 -13   0  -5   -0.94    1.69
 -13   1  -5    2.78    1.89
 -13  -1   5    0.10    1.87
 -13   1  -5    1.57    0.82
 -13  -1  -5    0.57    1.80
 -13  -2   5    1.81    1.57
 -13   2  -5    4.33    1.13
 -13   2   5    4.68    0.65
 -13  -2  -5    4.41    0.66
 -13  -2  -5    1.61    1.84
 -13  -3   5    2.98    1.90
 -13   3  -5    0.85    0.95
 -13   3   5   -0.43    0.77
 -13  -3  -5    0.77    1.85
 -13  -3  -5   -0.26    0.67
 -13   4  -5    1.61    1.11
 -13  -4   5    1.30    1.59
 -13   4   5    1.05    1.00
 -13  -4  -5    0.62    0.78
 -13  -4  -5    1.89    1.90
 -13  -5   5    1.11    1.58
 -13  -5   5    1.39    0.71
 -13   5  -5    1.03    1.23
 -13  -5  -5    3.57    1.03
 -13  -5  -5    0.64    1.88
 -13   5   5    0.15    1.07
 -13  -6   5    0.77    0.92
 -13   6  -5    2.37    1.48
 -13  -6   5    2.95    1.70
 -13   6   5    2.72    1.33
 -13  -6  -5    1.36    1.09
 -13  -6  -5    0.33    1.96
 -13  -7   5    1.17    1.07
 -13  -7   5    2.58    2.10
 -13   7  -5    2.70    1.63
 -13   7   5   -0.54    1.47
 -13  -7  -5   -0.69    1.95
 -13  -7  -5   -0.25    1.26
 -13   8  -5    1.70    1.85
 -13  -8   5    2.40    2.18
 -13  -8   5    1.20    1.29
 -13  -8  -5    2.44    1.32
 -13   8   5    2.95    1.80
 -13  -8  -5   -0.31    2.12
 -13   9  -5   -4.28    1.87
 -13  -9   5    1.90    2.24
 -13  -9   5    3.31    1.63
 -13   9   5   -3.06    1.84
 -13  -9  -5    1.94    2.86
 -13  -9  -5    0.24    1.47
 -13  10  -5   -1.83    1.71
 -13 -10   5    1.36    1.83
 -13  10   5    6.47    2.00
 -13 -10  -5    0.71    2.52
 -13 -10  -5   -1.55    1.60
 -14   0  -5   -0.18    1.87
 -14   1  -5    1.17    1.94
 -14   1  -5    0.37    0.72
 -14  -1  -5    0.09    1.91
 -14   2  -5    0.11    0.95
 -14  -2   5    0.70    2.04
 -14  -2  -5   -3.67    2.28
 -14   3  -5    0.29    1.07
 -14  -3   5    1.73    2.04
 -14  -3  -5    2.50    2.05
 -14   3   5    0.02    0.77
 -14  -4   5    0.31    2.05
 -14   4  -5    2.96    1.30
 -14   4   5   -0.53    1.01
 -14  -4  -5    0.15    0.72
 -14  -4  -5    2.19    2.05
 -14  -5   5   -3.16    1.97
 -14   5  -5    0.77    1.22
 -14  -5  -5   -0.40    2.05
 -14  -5  -5   -0.08    0.84
 -14   5   5   -1.65    1.16
 -14   6  -5    3.47    1.55
 -14  -6   5    5.31    1.96
 -14  -6  -5    3.42    1.17
 -14  -6  -5    3.09    2.21
 -14   6   5    1.86    1.36
 -14  -7   5   -0.21    1.00
 -14  -7   5   -1.13    2.12
 -14   7  -5   -1.59    1.55
 -14   7   5    0.47    1.73
 -14  -7  -5    1.05    2.16
 -14  -7  -5   -1.37    1.13
 -14  -8   5    0.41    1.19
 -14  -8   5    2.57    2.28
 -14   8  -5    1.40    1.86
 -14  -8  -5   -0.05    1.39
 -14   8   5    1.60    1.44
 -14  -8  -5    1.58    2.32
 -14  -9   5   -2.12    2.23
 -14   9  -5    0.61    2.05
 -14  -9   5   -0.88    1.21
 -14   9   5    1.34    1.98
 -14  -9  -5    1.26    1.42
 -14  -9  -5   -3.72    2.84
 -15   0  -5    1.64    2.11
 -15   1  -5    4.35    2.21
 -15  -1  -5   -3.06    1.91
 -15   2  -5    2.11    0.91
 -15  -2   5   -0.93    1.76
 -15  -2  -5   -0.89    2.08
 -15   3  -5   -0.18    1.10
 -15  -3   5   -1.86    2.17
 -15  -3  -5   -0.19    2.13
 -15  -4   5    3.65    2.29
 -15   4  -5    0.84    1.22
 -15   4   5   -0.19    0.91
 -15  -4  -5    0.83    2.15
 -15  -5   5    0.03    1.87
 -15   5  -5    3.25    1.32
 -15   5   5   -0.56    1.11
 -15  -5  -5    1.59    2.27
 -15  -6   5   -4.20    2.21
 -15   6  -5    1.39    1.45
 -15   6   5    1.06    1.30
 -15  -6  -5    1.81    2.78
 -15   7  -5   -1.81    1.82
 -15  -7   5    0.62    2.41
 -15  -7  -5   -2.96    2.69
 -15   7   5    0.62    1.46
 -16   0  -5    0.90    2.73
 -16  -1  -5   -3.34    2.67
 -16  -2  -5    0.18    2.23
 -16  -3   5    0.51    1.99
 -16  -3  -5   -1.03    2.23
 -16   4  -5    1.00    1.31
 -16  -4   5   -1.50    2.31
 -16  -4  -5    3.36    2.40
 -16  -5   5    1.93    2.07
 -16   5  -5    2.36    1.42
 -16  -5  -5    1.23    2.29
 -16  -6   5   -0.40    1.97
 -16   6  -5   -0.99    1.37
 -16   6   5    0.60    1.36
 -16  -6  -5   -0.71    2.40
 -17   0  -5   -1.97    2.31
 -17  -1  -5    3.82    2.63
 -17  -2  -5    0.88    2.89
 -17  -3   5    0.62    2.10
 -17  -3  -5    3.56    2.54
   0   0  -6   44.77    2.15
   0   0  -6   48.51    1.97
   0   0   6   48.97    2.06
   0   0   6   43.00    2.14
   0  -1   6    0.39    0.19
   0  -1   6   -0.52    0.54
   0   1   6    0.47    0.54
   0  -1  -6   -1.14    0.52
   0   1  -6   -0.02    0.23
   0   1  -6    0.59    0.53
   0  -1   6   -0.37    0.53
   0   1   6   -0.34    0.55
   0   1  -6   -0.50    0.55
   0  -2   6    0.00    0.53
   0  -2   6   -0.40    0.53
   0   2  -6    0.07    0.54
   0   2   6   -0.40    0.50
   0  -2  -6    0.26    0.53
   0   2  -6    0.20    0.54
   0   3   6   -1.33    0.54
   0   3  -6    0.19    0.58
   0  -3   6    0.30    0.60
   0   3  -6   -0.55    0.58
   0  -3   6    1.10    0.61
   0  -3  -6    0.38    0.57
   0  -4   6   16.76    1.24
   0   4   6   14.71    1.11
   0   4  -6   14.54    1.18
   0  -4  -6   17.10    1.25
   0  -4  -6   14.90    1.14
   0  -4   6   16.25    1.19
   0   5   6   -0.08    0.76
   0  -5  -6    0.30    0.80
   0  -5   6   -0.40    0.75
   0   5  -6    1.26    0.79
   0   6   6    5.05    1.07
   0  -6  -6    4.89    1.07
   0   6  -6    4.72    1.07
   0  -6   6    4.91    1.08
   0   7  -6   -0.66    0.96
   0  -7   6    1.44    1.04
   0   7   6    2.41    1.08
   0  -7  -6   -0.96    1.03
   0   8   6    1.72    1.20
   0  -8   6    2.82    1.28
   0   8  -6   -0.17    1.14
   0  -8  -6    1.35    1.24
   0   9   6   -0.06    1.28
   0   9  -6    0.91    1.31
   0  -9   6   -2.65    1.24
   0  -9  -6    1.46    1.35
   0  10   6   -0.30    1.46
   0 -10  -6    4.01    1.62
   0  10  -6    2.47    1.54
   0 -10   6   -0.11    1.51
   0 -11   6    1.06    1.66
   0  11   6    1.16    1.66
   0 -11  -6    1.05    1.70
   0  11  -6   -0.58    1.59
   0 -12  -6    4.71    2.44
   0 -12   6    1.64    1.88
   0  12   6    2.39    1.88
   0  12  -6    1.16    1.81
   0  13   6    1.02    1.99
   0 -13   6   -2.70    1.95
   0 -13  -6   -0.70    2.04
   0  13  -6    1.00    2.03
   0 -14  -6   -1.28    2.17
   0  14  -6    4.78    2.35
   0 -14   6    1.43    2.31
  -1   0   6  150.79    5.33
   1   0   6  157.01    5.37
  -1   0  -6  137.61    5.42
   1   0  -6  151.09    5.40
   1   0   6  148.57    5.45
  -1   0   6  134.93    5.35
  -1   0  -6  156.69    5.39
   1   0  -6  165.48    5.34
  -1   0  -6  167.21    5.23
  -1   1  -6   91.36    3.37
  -1   1  -6   87.55    3.16
  -1  -1   6   91.68    3.31
   1  -1  -6   89.84    3.29
  -1  -1   6   78.77    3.23
  -1   1  -6   93.52    3.32
   1   1   6   86.69    3.30
   1   1   6   87.73    3.31
   1   1  -6   87.60    3.27
  -1  -1  -6   92.09    3.36
   1  -1   6   91.49    3.37
   1   1  -6   87.47    3.28
  -1  -1  -6   88.47    3.32
  -1   1   6   89.08    3.27
  -1   1   6   92.87    3.31
   1  -1   6   90.24    3.29
  -1   2  -6   38.87    1.81
  -1  -2   6   40.07    1.76
   1  -2  -6   39.00    1.75
  -1   2  -6   40.26    1.80
   1   2   6   42.12    1.80
   1  -2   6   41.32    1.79
  -1   2   6   38.17    1.77
   1  -2   6   39.35    1.58
  -1  -2  -6   41.32    1.80
   1   2  -6   37.58    1.75
   1   2  -6   40.31    1.76
   1  -2   6   39.90    1.83
  -1  -3   6  299.04    9.94
  -1   3  -6  292.52    9.95
  -1   3  -6  295.04    9.97
  -1  -3   6  299.90    9.94
   1   3   6  295.27    9.95
   1  -3  -6  305.43    9.95
   1   3  -6  290.70    9.91
  -1  -3  -6  292.69    9.94
   1  -3   6  302.13    9.96
  -1   3   6  292.45    9.96
   1  -3   6  286.23    9.94
   1   3  -6  306.48    9.96
  -1   4  -6   12.28    1.12
  -1  -4   6   12.84    1.10
   1  -4  -6   12.11    1.10
  -1  -4   6   15.10    1.13
   1   4   6   13.81    1.13
  -1   4  -6   14.34    1.14
  -1   4   6   11.97    1.10
   1  -4   6   12.90    1.10
   1  -4   6   12.39    1.12
  -1  -4  -6   11.51    1.04
   1   4  -6   12.32    1.06
  -1  -4  -6   12.40    1.12
  -1  -5   6  137.72    5.06
  -1   5  -6  136.72    5.08
  -1  -5   6  137.16    5.03
   1  -5  -6  140.25    5.10
   1   5   6  132.25    5.03
   1   5  -6  133.98    5.03
   1  -5   6  126.38    5.05
  -1   5   6  140.67    5.10
  -1  -5  -6  134.17    5.08
  -1  -6   6   -1.10    0.83
  -1   6  -6    0.06    0.88
   1   6   6    2.51    0.93
   1  -6  -6    0.82    0.90
  -1  -6  -6    0.60    0.90
  -1   6   6    0.05    0.87
   1   6  -6    0.46    0.87
   1  -6   6    0.70    0.93
  -1   7  -6   35.84    2.36
   1  -7  -6   40.03    2.46
   1   7   6   38.20    2.35
  -1  -7   6   39.00    2.42
  -1  -7  -6   43.34    2.49
  -1   7   6   36.70    2.36
   1  -7   6   36.48    2.41
   1   7  -6   43.55    2.40
  -1   8  -6    1.68    1.22
  -1  -8   6    0.34    1.15
   1   8   6    0.84    1.15
   1  -8  -6    0.35    1.21
  -1   8   6   -0.29    0.81
   1   8  -6    2.35    1.19
  -1  -8  -6   -0.87    1.16
   1  -8   6    1.46    1.28
   1  -9  -6   20.54    2.07
  -1  -9   6   19.00    2.00
   1   9   6   18.74    1.96
  -1   9  -6   19.40    2.02
   1  -9   6   19.71    2.06
   1   9  -6   18.88    1.95
  -1  -9  -6   13.71    1.90
  -1   9   6   17.84    1.96
  -1 -10   6    1.74    1.53
  -1  10  -6    2.09    1.54
   1  10   6    0.50    1.44
   1 -10  -6    1.86    1.59
  -1 -10  -6    2.64    1.58
   1 -10   6    4.09    1.66
   1  10  -6    2.96    1.85
  -1  10   6   -1.05    1.41
   1 -11  -6    1.17    1.71
  -1 -11   6    6.01    1.86
  -1  11  -6    0.69    1.67
   1  11   6    5.81    1.81
   1 -11   6    4.65    1.87
  -1  11   6    5.24    1.82
   1  11  -6    3.13    1.72
  -1 -11  -6    3.59    1.85
   1  12   6    2.97    1.91
  -1 -12   6    6.41    2.06
   1 -12  -6    6.46    2.10
  -1  12  -6    4.79    2.02
   1 -12   6    6.76    2.13
  -1 -12  -6    4.91    2.04
   1  12  -6    6.09    1.94
  -1  12   6    4.55    2.00
   1  13   6    4.66    2.19
  -1  13  -6    6.93    2.23
  -1 -13   6    3.83    2.18
   1 -13  -6    6.07    2.22
   1  13  -6    4.40    2.11
  -1 -13  -6    4.92    2.26
  -1  13   6    3.93    2.10
   1 -13   6    7.18    2.35
  -1  14  -6    4.01    2.31
  -1 -14   6    1.96    2.30
   1 -14  -6    3.79    2.34
   1  14   6    2.94    2.26
  -1 -14  -6    1.77    2.76
   1 -14   6    0.95    2.25
   2   0  -6   22.05    1.35
   2   0   6   22.30    1.49
  -2   0  -6   25.79    1.27
  -2   0   6   24.27    1.41
  -2   0   6   23.35    1.29
   2   0   6   25.04    1.21
  -2   0  -6   20.98    1.51
   2   0   6   21.07    1.29
   2   0  -6   23.70    1.22
  -2   1  -6    2.54    0.53
  -2  -1   6    2.44    0.68
   2   1   6    2.88    0.61
   2   1   6    1.45    0.60
   2  -1  -6    0.99    0.62
  -2   1  -6    2.44    0.66
   2  -1   6    1.97    0.54
   2   1  -6    1.51    0.48
  -2  -1  -6    2.25    0.55
  -2  -1  -6    2.67    0.61
   2  -1   6    2.26    0.67
   2   1  -6    2.86    0.34
  -2   1   6    3.02    0.54
   2  -1   6    2.35    0.46
   2   1  -6    1.56    0.53
  -2  -2   6    0.40    0.50
  -2   2  -6    0.93    0.57
  -2  -2   6    0.30    0.28
   2  -2  -6    0.13    0.58
   2   2   6    0.11    0.52
   2   2   6    0.07    0.49
  -2   2  -6    0.38    0.60
   2   2  -6    1.00    0.61
  -2  -2  -6    1.08    0.65
   2  -2   6    0.98    0.53
   2  -2   6    0.71    0.59
   2   2  -6    1.16    0.48
   2  -2   6    0.59    0.41
   2  -3  -6   12.33    0.98
  -2  -3   6   12.25    0.94
   2   3   6   10.82    1.00
   2  -3  -6   10.30    0.90
  -2   3  -6   10.29    0.98
  -2   3  -6   12.43    1.03
   2  -3   6   10.88    0.82
  -2  -3  -6   11.45    0.93
   2  -3   6   12.51    1.03
   2   3  -6   11.76    0.96
   2   3  -6   13.33    0.96
  -2   3   6   11.72    0.96
   2  -3   6   12.56    0.98
   2  -4  -6   -0.81    0.67
  -2   4  -6   -0.49    0.45
  -2   4  -6   -0.73    0.67
   2   4   6   -0.15    0.64
  -2  -4   6   -0.02    0.62
  -2  -4  -6    0.44    0.64
  -2  -4  -6   -0.01    0.67
  -2   4   6   -0.47    0.64
   2  -4   6    0.29    0.70
   2   4  -6    0.59    0.62
   2  -5  -6    3.98    0.92
  -2   5  -6    3.44    0.94
  -2  -5   6    4.88    0.87
  -2  -5   6    3.20    0.87
   2   5   6    2.57    0.85
  -2  -5  -6    2.71    0.90
  -2  -5  -6    2.87    0.81
  -2   5   6    3.55    0.91
   2  -5   6    2.57    0.91
   2   5  -6    2.89    0.82
  -2   6  -6    2.90    1.02
   2   6   6    4.73    1.02
   2  -6  -6    4.27    1.05
  -2  -6   6    6.55    1.23
  -2  -6  -6    3.99    1.06
  -2   6   6    4.52    1.07
   2   6  -6    4.09    0.97
   2  -6   6    2.24    1.01
   2  -7  -6    0.29    1.02
   2   7   6   -1.55    0.93
  -2   7  -6    0.61    1.07
  -2  -7   6    0.23    1.01
   2   7  -6   -0.09    0.96
  -2   7   6   -0.05    0.72
   2  -7   6   -0.35    1.06
  -2  -7  -6    0.78    1.04
   2  -8  -6   -0.36    1.18
   2   8   6    1.03    1.15
  -2  -8   6    0.60    1.16
  -2   8  -6   -0.86    1.15
  -2   8   6   -0.22    1.16
   2   8  -6    1.47    1.17
  -2  -8  -6    1.20    1.19
   2  -8   6    0.58    1.22
   2   9   6   -0.69    1.25
   2  -9  -6    1.70    1.39
  -2   9  -6    1.02    1.39
  -2  -9   6   -0.70    1.29
   2  -9   6    0.46    1.38
   2   9  -6    2.53    1.32
  -2  -9  -6    1.65    1.39
  -2   9   6    0.90    1.35
  -2  10  -6    0.83    1.52
  -2 -10   6    3.68    1.62
   2  10   6    0.32    1.44
   2 -10  -6    1.90    1.58
  -2  10   6    1.36    1.55
   2  10  -6   -0.30    1.39
   2 -10   6    3.36    1.63
  -2 -10  -6   -2.26    1.41
   2  11   6    1.28    1.65
  -2 -11   6    1.77    1.68
  -2  11  -6    3.21    1.79
   2 -11  -6    2.79    1.80
  -2  11   6    3.82    1.77
   2  11  -6    3.86    1.72
  -2 -11  -6   -0.47    1.66
   2 -11   6    2.48    1.82
  -2 -12   6    2.89    1.91
   2 -12  -6   -0.85    1.82
   2  12   6    2.34    1.88
  -2  12  -6   -0.07    1.84
  -2 -12  -6    2.90    1.94
   2  12  -6    1.94    2.23
   2 -12   6    2.16    1.96
  -2  12   6    6.73    2.08
  -2 -13   6    3.24    2.14
  -2  13  -6    1.94    2.08
   2  13   6    5.16    2.51
   2 -13  -6    6.36    2.70
  -2 -13  -6    0.74    2.07
   2 -13   6    1.65    2.13
  -2  14  -6    1.55    2.28
   2 -14  -6   -2.58    2.11
  -2 -14   6    1.81    2.32
  -2 -14  -6    2.67    2.37
   2 -14   6    0.68    2.26
  -3   0   6  111.76    4.09
  -3   0  -6  104.61    4.25
   3   0   6  115.80    4.08
   3   0   6  111.72    4.24
  -3   0   6  118.84    4.08
   3   0  -6  115.47    3.99
  -3   0  -6  111.70    4.20
   3   0  -6  111.93    4.05
  -3   1  -6  128.49    4.63
   3   1   6  116.16    4.47
  -3   1  -6  131.16    4.55
   3  -1  -6  123.19    4.46
  -3  -1   6  127.62    4.33
  -3  -1   6  125.96    4.47
  -3  -1   6  132.30    4.45
   3   1   6  129.72    4.46
   3  -1   6  123.57    4.57
   3   1  -6  125.10    4.35
   3   1  -6  126.43    4.39
   3  -1   6  123.16    4.54
  -3  -1  -6  125.74    4.53
   3  -1   6  127.66    4.43
  -3  -1  -6  123.61    4.62
   3   1  -6  124.57    4.42
  -3   2  -6  215.57    7.41
   3   2   6  207.54    7.40
   3   2   6  225.84    7.35
   3  -2  -6  218.19    7.33
  -3   2  -6  220.22    7.55
  -3  -2   6  215.82    7.28
  -3  -2   6  210.22    7.29
  -3  -2  -6  216.24    7.38
   3   2  -6  219.81    7.32
  -3  -2  -6  221.64    7.59
   3  -2   6  217.33    7.42
   3   2  -6  216.41    7.28
   3   2  -6  217.51    7.26
   3  -2   6  213.82    7.36
  -3  -3   6   33.62    1.45
   3  -3  -6   32.65    1.72
  -3  -3   6   32.66    1.64
  -3   3  -6   32.23    1.73
   3   3   6   31.10    1.59
   3   3  -6   30.14    1.61
  -3  -3  -6   34.70    1.65
   3  -3   6   35.32    1.75
  -3  -4   6   99.09    3.75
  -3   4  -6  100.27    3.88
  -3  -4   6  100.54    3.63
   3  -4  -6  100.74    3.82
  -3   4  -6   98.47    3.86
   3   4   6   96.65    3.76
   3   4  -6   96.17    3.71
  -3  -4  -6   98.92    3.84
  -3   4   6  102.08    3.83
   3  -4   6  100.43    3.86
   3  -5  -6   17.60    1.37
  -3  -5   6   18.95    1.40
  -3   5  -6   16.04    1.39
  -3  -5   6   10.93    1.07
   3   5   6   15.50    1.26
  -3  -5  -6   15.18    1.25
  -3  -5  -6   16.80    1.33
  -3   5   6   15.38    1.33
   3  -5   6   19.51    1.45
   3   5  -6   16.31    1.25
   3   6   6   29.47    1.89
  -3   6  -6   25.99    1.98
  -3  -6   6   25.35    1.86
   3  -6  -6   29.10    2.00
  -3   6   6   32.28    2.02
   3   6  -6   31.66    1.88
  -3  -6  -6   31.26    1.99
   3  -6   6   34.46    2.10
  -3   7  -6   19.41    1.76
   3  -7  -6   19.31    1.72
   3   7   6   21.12    1.69
   3   7  -6   16.77    1.70
   3  -7   6   18.58    1.74
  -3  -7  -6   17.31    1.69
  -3   7   6   18.78    1.72
  -3   8  -6   20.78    1.97
   3  -8  -6   22.34    1.97
   3   8   6   23.21    1.92
   3  -8   6   20.02    1.94
   3   8  -6   21.54    1.86
  -3  -8  -6   23.09    2.18
  -3   8   6   21.14    1.97
  -3  -9   6    5.99    1.53
  -3   9  -6    7.37    1.64
   3   9   6   10.46    1.61
   3  -9  -6    7.04    1.63
  -3   9   6    7.96    1.62
   3  -9   6   11.39    1.79
  -3  -9  -6   11.59    1.73
   3   9  -6    8.54    1.57
  -3  10  -6   10.72    1.93
  -3 -10   6    9.98    1.84
   3  10   6   11.59    1.84
   3 -10  -6   17.86    2.13
  -3  10   6   13.26    2.02
   3 -10   6   15.89    2.10
  -3 -10  -6   13.88    2.01
   3  10  -6    8.79    1.77
   3  11   6    1.40    1.64
  -3 -11   6    5.32    1.79
  -3  11  -6    6.52    1.92
   3 -11  -6    4.62    1.83
   3  11  -6    1.20    1.57
   3 -11   6    2.43    1.81
  -3  11   6    4.23    1.82
  -3 -11  -6    6.85    2.23
   3 -12  -6    4.29    2.39
  -3  12  -6    2.61    1.97
   3  12   6    3.03    1.83
  -3 -12   6    4.10    1.93
  -3 -12  -6    2.31    1.91
   3 -12   6    3.71    2.01
  -3  12   6    0.27    1.89
   3 -13  -6   14.42    2.54
  -3 -13   6    8.01    2.29
  -3  13  -6    4.12    2.24
   3 -13   6    6.46    2.34
  -3 -13  -6    7.65    2.28
   3 -14  -6    2.73    2.37
  -3 -14   6    1.21    2.27
  -3  14  -6    1.29    2.27
   3 -14   6   -1.82    2.26
  -4   0   6   24.02    1.30
   4   0  -6   24.55    1.28
   4   0   6   24.82    1.24
  -4   0  -6   23.45    1.50
  -4   0   6   23.88    1.34
   4   0   6   25.25    1.52
   4   0  -6   22.84    1.31
  -4   0  -6   25.73    1.62
  -4  -1   6   94.52    3.33
  -4   1  -6   94.52    3.68
  -4  -1   6   85.26    3.32
  -4  -1   6   89.30    3.33
  -4   1  -6   91.01    3.47
   4  -1  -6   90.95    3.35
   4   1   6   91.97    3.33
   4   1   6   88.76    3.37
   4  -1   6   86.40    3.32
  -4  -1  -6   91.53    3.51
   4   1  -6   92.26    3.26
  -4  -1  -6   89.95    3.64
   4  -1   6   92.32    3.51
   4   1  -6   90.97    3.18
   4   1  -6   93.41    3.44
   4  -2  -6    6.07    0.63
  -4   2  -6    7.20    0.88
  -4   2  -6    5.79    0.91
  -4  -2   6    5.69    0.61
  -4  -2   6    5.03    0.64
   4   2   6    4.54    0.68
   4  -2   6    6.63    0.80
  -4  -2  -6    6.30    0.94
   4   2  -6    6.51    0.72
  -4  -2  -6    7.59    0.74
   4   2  -6    6.75    0.70
   4   2  -6    5.71    0.59
  -4  -3   6    7.86    0.82
   4  -3  -6    7.61    0.81
  -4   3  -6    9.18    0.94
  -4  -3   6    7.85    0.83
   4   3   6    6.75    0.84
  -4  -3   6    8.06    0.78
   4  -3   6    8.67    1.02
   4   3  -6    8.85    0.76
  -4  -3  -6    8.80    1.07
  -4  -3  -6    7.25    0.88
   4   4   6    4.50    0.75
   4  -4  -6    3.76    0.78
  -4   4  -6    3.14    0.74
  -4   4  -6    3.99    0.86
  -4  -4   6    3.28    0.70
  -4  -4   6    3.28    0.80
  -4  -4   6    3.32    0.68
  -4   4   6    2.44    0.80
  -4  -4  -6    3.09    0.93
  -4  -4  -6    4.62    0.76
   4   4  -6    3.20    0.75
   4  -4   6    3.88    0.97
   4   5   6    0.64    0.72
  -4  -5   6    3.04    0.92
  -4  -5   6    0.91    0.88
  -4   5  -6    0.42    0.83
   4  -5  -6    0.12    0.77
  -4  -5   6    1.78    0.70
  -4   5  -6    0.14    0.82
   4  -5   6    1.96    1.03
  -4  -5  -6   -0.52    0.71
  -4  -5  -6    0.23    0.89
  -4   5   6    1.16    0.78
   4   5  -6    0.59    0.82
  -4   6  -6    0.86    0.96
  -4  -6   6    1.54    1.04
   4  -6  -6    2.23    1.00
  -4  -6   6   -0.63    0.77
  -4  -6   6   -0.54    0.76
   4   6   6    0.24    0.83
  -4  -6  -6    2.25    0.90
   4  -6   6   -0.37    0.92
   4   6  -6   -0.41    0.75
  -4   6   6    1.38    0.93
   4   7   6    0.79    0.95
  -4  -7   6   -0.62    0.90
   4  -7  -6   -0.46    1.03
  -4   7  -6    0.35    1.09
   4  -7   6    0.22    1.08
  -4   7   6    0.06    1.03
   4   7  -6    0.05    0.92
   4   8   6    0.32    1.08
   4  -8  -6   -0.97    1.17
  -4   8  -6   -0.04    1.23
   4  -8   6    1.58    1.29
   4   8  -6    0.81    1.10
  -4   8   6    0.40    1.21
  -4   9  -6   10.73    1.77
   4   9   6    9.07    1.57
  -4  -9   6    8.93    1.57
   4  -9  -6    9.69    1.69
   4   9  -6    8.41    1.55
   4  -9   6    8.46    1.71
  -4   9   6   10.45    1.75
  -4  -9  -6    6.62    1.84
  -4  10  -6    0.22    1.60
   4 -10  -6    2.45    1.59
   4  10   6    0.08    1.40
  -4 -10   6    2.36    1.51
   4 -10   6    2.07    1.62
  -4 -10  -6    0.36    1.51
   4  10  -6    2.97    1.50
  -4  10   6    6.14    2.04
   4 -11  -6    8.94    2.01
   4  11   6    9.53    1.87
  -4 -11   6    8.21    2.20
  -4  11  -6    4.68    1.90
  -4  11   6    8.64    2.02
  -4 -11  -6    5.01    2.20
   4 -11   6    7.29    2.03
  -4 -12   6    1.07    1.85
  -4  12  -6    1.30    1.94
   4 -12  -6    0.77    1.89
   4 -12   6   -1.12    1.90
  -4 -12  -6   -1.42    1.80
  -4  12   6    0.18    1.92
  -4  13  -6    4.12    2.32
  -4 -13   6    2.21    2.09
  -4  13   6   10.07    2.84
   4 -13   6    1.80    2.24
  -4 -13  -6    9.92    2.75
  -4  14  -6    3.31    2.42
  -4 -14   6    2.27    2.33
   4 -14   6    1.02    2.32
  -4  14   6    2.49    2.40
   5   0   6  213.33    7.16
  -5   0   6  203.66    7.05
   5   0  -6  207.63    6.91
  -5   0  -6  210.97    7.55
  -5   0  -6  208.16    7.24
  -5   0  -6  207.87    7.25
  -5   1  -6    1.57    0.69
   5  -1  -6    1.87    0.53
  -5  -1   6   -0.01    0.29
   5   1   6    1.72    0.52
   5  -1  -6    2.12    0.42
  -5  -1   6    2.79    0.59
  -5   1  -6    2.93    0.64
  -5   1  -6    3.19    0.91
  -5  -1   6    2.38    0.52
  -5  -1  -6    0.95    0.72
  -5  -1  -6    1.43    0.77
   5   1  -6    2.19    0.38
  -5  -1  -6    2.49    0.87
   5  -1   6    1.06    0.76
  -5   1   6    1.00    0.39
  -5   2  -6  220.50    7.46
  -5  -2   6  217.82    7.54
   5  -2  -6  223.14    7.31
  -5   2  -6  212.20    7.44
   5   2   6  219.72    7.33
  -5   2  -6  212.57    7.84
  -5  -2   6  215.81    7.29
  -5  -2   6  218.78    7.29
   5   2  -6  207.71    7.18
  -5  -2  -6  226.68    7.87
   5  -2   6  225.07    7.51
   5   2  -6  207.95    7.28
  -5  -2  -6  213.31    7.43
  -5   2   6  221.98    7.36
  -5   3  -6    7.30    0.90
  -5  -3   6    7.79    0.78
   5  -3  -6    6.46    0.83
  -5   3  -6    6.95    0.88
  -5  -3   6    8.25    0.81
   5   3   6    6.53    0.71
  -5  -3   6    6.56    0.78
  -5  -3  -6    6.25    1.08
  -5  -3  -6    6.93    0.87
   5   3  -6    6.92    0.74
  -5   3   6    6.95    0.90
   5  -3   6    6.91    0.88
   5   4   6   72.42    2.95
  -5   4  -6   71.33    3.06
  -5   4  -6   74.50    3.08
  -5  -4   6   70.65    2.86
   5  -4  -6   74.68    2.98
  -5  -4   6   72.16    2.96
  -5  -4   6   76.34    2.91
   5  -4   6   69.26    3.02
  -5  -4  -6   70.85    2.95
  -5   4   6   74.58    3.09
  -5  -4  -6   71.98    3.33
   5   4  -6   73.14    2.88
  -5   5  -6    0.03    0.33
  -5   5  -6    2.96    1.09
   5  -5  -6    0.67    0.78
  -5  -5   6    2.04    0.71
  -5  -5   6    2.22    0.78
   5   5   6    1.92    0.86
  -5  -5   6    2.01    0.69
  -5  -5  -6    1.60    1.02
   5   5  -6    0.47    0.76
  -5  -5  -6    0.56    0.87
  -5   5   6    0.95    0.80
   5  -5   6    1.18    0.83
  -5  -5  -6    1.62    0.97
   5   6   6   53.27    2.54
  -5  -6   6   50.36    2.52
  -5  -6   6   51.95    2.57
  -5  -6   6   51.46    2.50
   5  -6  -6   49.51    2.64
   5   6  -6   54.41    2.48
  -5  -6  -6   55.64    2.70
  -5  -6  -6   58.02    3.01
  -5  -6  -6   52.78    2.60
   5  -6   6   53.72    2.73
  -5  -7   6    3.13    1.13
  -5   7  -6    3.56    1.27
   5  -7  -6    6.58    1.48
   5   7   6    5.40    1.31
  -5  -7   6    5.46    1.30
  -5  -7   6    5.19    1.17
   5  -7   6    5.93    1.30
   5   7  -6    4.64    1.20
   5   8   6   46.88    2.93
  -5  -8   6   46.60    2.78
   5  -8  -6   53.05    3.04
  -5  -8   6   47.76    2.70
  -5   8  -6   56.17    3.10
   5  -8   6   48.00    2.99
   5   8  -6   50.91    2.76
  -5   8   6   54.72    3.00
  -5  -9   6   -2.15    1.26
   5   9   6   -1.67    1.47
   5  -9  -6   -2.04    1.31
  -5  -9   6    0.76    1.25
  -5   9  -6   -2.27    1.32
  -5  -9  -6    0.13    1.26
  -5   9   6    0.42    1.38
   5   9  -6   -1.24    1.45
   5  -9   6   -1.72    1.67
  -5 -10   6   15.99    1.97
   5 -10  -6   16.29    2.09
  -5  10  -6   15.77    2.19
   5  10   6   17.98    2.01
  -5 -10  -6   16.78    2.04
   5 -10   6   12.48    2.07
  -5  10   6   14.15    2.11
   5 -11  -6    3.19    2.18
  -5 -11   6   -0.52    1.53
  -5  11  -6    3.26    1.87
  -5 -11  -6   -0.47    1.94
  -5  11   6    2.07    1.80
   5 -11   6    1.11    1.80
  -5 -12   6    3.99    2.31
   5 -12  -6    4.62    2.05
  -5  12  -6    2.84    2.07
  -5 -12  -6    5.61    1.99
   5 -12   6    5.57    2.15
  -5  12   6    5.79    2.13
  -5  13  -6    1.39    2.16
  -5 -13   6    1.89    2.49
  -5 -13  -6    1.41    2.03
   5 -13   6    1.34    2.14
  -5 -14   6   15.36    3.10
  -5  14  -6   12.67    2.71
  -5 -14  -6    4.54    2.43
  -6   0   6    1.53    0.45
   6   0  -6    1.81    0.33
  -6   0   6    2.34    0.52
   6   0   6    1.73    0.56
  -6   0  -6    1.63    0.77
  -6   0  -6    1.24    0.60
   6   0  -6    1.89    0.32
  -6   0  -6    1.27    0.89
   6  -1  -6   21.43    1.01
  -6  -1   6   21.21    1.16
  -6  -1   6   22.04    1.43
  -6   1  -6   23.27    1.63
  -6  -1   6   17.49    1.10
   6   1   6   20.78    1.12
  -6   1  -6   19.94    1.40
  -6   1  -6   20.64    1.37
   6  -1   6   22.72    1.48
   6   1  -6   20.59    0.87
  -6   1   6   23.19    1.14
  -6  -1  -6   21.11    1.49
  -6  -1  -6   25.67    1.86
  -6  -1  -6   21.32    1.48
  -6   2  -6    4.01    0.84
   6   2   6    3.48    0.58
  -6   2  -6    5.48    0.85
  -6   2  -6    5.73    1.16
  -6  -2   6    4.69    0.66
  -6  -2   6    4.43    0.56
   6  -2  -6    5.29    0.60
  -6  -2   6    5.39    0.81
   6   2  -6    4.39    0.52
  -6  -2  -6    3.47    0.64
   6  -2   6    4.17    0.86
  -6  -2  -6    4.92    1.11
  -6   2   6    4.58    0.68
  -6  -3   6   41.59    1.78
   6  -3  -6   41.78    1.88
  -6  -3   6   42.34    1.82
  -6   3  -6   41.59    2.12
  -6   3  -6   38.35    1.98
   6   3   6   37.85    1.80
  -6  -3   6   43.03    2.12
   6  -3   6   35.54    2.05
  -6  -3  -6   40.77    1.97
  -6   3   6   38.59    1.96
   6   3  -6   39.77    1.77
  -6  -3  -6   41.71    2.41
   6   4   6    5.14    0.82
  -6   4  -6    7.24    0.98
   6  -4  -6    4.54    0.89
  -6  -4   6    6.00    0.87
  -6   4  -6    5.99    1.10
  -6  -4   6    5.85    1.00
  -6  -4   6    5.30    0.81
  -6   4   6    5.81    0.88
  -6  -4  -6    3.70    1.15
  -6  -4  -6    5.65    0.92
   6   4  -6    5.09    0.74
   6  -4   6    7.17    1.07
  -6  -5   6    5.56    1.02
   6  -5  -6    5.80    1.09
  -6  -5   6    6.95    1.11
   6   5   6    6.40    0.87
  -6  -5   6    6.46    0.99
  -6   5  -6    8.80    1.14
  -6  -5  -6    6.90    1.36
  -6   5   6    6.15    1.03
   6   5  -6    5.21    0.87
  -6  -5  -6    6.53    0.94
   6  -5   6    7.28    1.08
  -6  -5  -6    5.95    0.99
  -6  -6   6   -0.59    0.94
   6  -6  -6    2.33    1.16
  -6  -6   6    1.89    1.06
  -6  -6   6    2.16    1.03
   6   6   6    0.91    0.80
  -6  -6  -6    1.26    0.90
   6  -6   6   -0.21    0.95
  -6  -6  -6    0.96    0.93
   6   6  -6    1.03    0.88
  -6  -6  -6    1.97    1.26
   6  -7  -6   12.21    1.63
  -6  -7   6   12.54    1.53
   6   7   6   10.07    1.42
  -6  -7   6   12.10    1.42
  -6  -7   6   12.64    1.52
  -6  -7  -6   11.13    1.38
  -6  -7  -6   12.26    1.77
  -6  -7  -6   11.49    1.44
   6  -7   6   13.81    1.74
   6   7  -6   11.43    1.41
  -6  -8   6    0.01    1.39
  -6  -8   6    0.80    1.05
   6  -8  -6   -0.94    1.15
  -6   8  -6    0.46    1.31
   6   8   6   -0.22    1.28
  -6  -8  -6   -0.14    1.37
  -6   8   6    0.31    1.47
  -6  -8  -6   -1.48    1.41
   6   8  -6    2.60    1.29
   6  -8   6    0.52    1.26
   6   9   6   11.78    1.63
  -6  -9   6   11.49    1.90
  -6   9  -6   12.10    1.93
  -6  -9   6   17.31    1.77
   6  -9  -6   15.23    1.89
  -6   9   6   11.69    1.87
  -6  -9  -6   16.06    2.20
   6  -9   6   12.29    2.13
  -6  -9  -6   11.60    1.75
  -6  10  -6    3.98    2.08
   6 -10  -6    5.35    1.68
  -6 -10   6    4.71    1.58
  -6 -10   6    7.15    1.54
  -6 -10  -6    5.37    2.01
  -6  10   6    3.56    1.70
   6 -10   6    5.18    1.79
  -6 -10  -6    1.44    1.52
  -6 -11   6    3.22    2.01
  -6  11  -6    3.57    1.90
  -6 -11   6   -0.80    1.45
   6 -11   6    0.88    1.80
  -6 -11  -6    3.71    1.70
  -6  11   6    0.82    1.79
  -6 -12   6    1.04    1.77
  -6  12  -6    3.27    2.49
  -6 -12   6    3.77    1.78
  -6  12   6    3.11    2.06
  -6 -12  -6   -0.14    2.20
  -6 -13   6    1.22    1.88
  -6  13  -6    0.94    2.23
  -6 -13   6   -2.18    1.90
  -6 -13  -6    0.01    1.99
  -6  14  -6   -2.14    2.32
  -6 -14  -6    2.11    2.46
   7   0   6   96.92    3.43
  -7   0  -6   93.28    3.61
  -7   0  -6   90.13    3.75
  -7   0   6   90.49    3.44
  -7   0   6  101.12    3.37
  -7   0  -6   98.71    4.22
  -7  -1   6   48.94    2.53
  -7   1  -6   53.83    2.89
  -7  -1   6   52.77    2.00
   7   1   6   53.87    2.02
  -7   1  -6   53.92    2.33
  -7  -1   6   49.23    2.07
   7  -1  -6   50.83    1.84
  -7   1  -6   49.47    2.23
  -7  -1  -6   47.24    2.33
  -7  -1  -6   47.79    2.30
   7  -1   6   50.16    2.26
  -7   1   6   52.35    2.03
  -7  -1  -6   51.33    2.82
  -7   2  -6   78.07    3.72
   7   2   6   76.70    2.86
   7  -2  -6   76.53    2.81
  -7  -2   6   78.28    3.32
  -7  -2   6   77.63    2.83
  -7   2  -6   80.00    3.08
  -7   2  -6   77.00    3.16
  -7  -2   6   80.97    2.90
   7  -2   6   78.51    3.21
  -7  -2  -6   81.24    3.70
  -7  -2  -6   72.90    3.11
  -7   2   6   77.44    2.96
   7   3   6   10.52    0.85
  -7  -3   6   10.04    1.14
   7  -3  -6   13.20    0.96
  -7   3  -6   12.02    1.08
  -7   3  -6   12.22    1.13
  -7  -3   6   10.38    0.88
  -7  -3   6   12.91    0.97
  -7  -3  -6   10.81    1.04
  -7   3   6   10.03    1.02
  -7  -3  -6   12.85    1.55
   7   3  -6   11.93    0.86
   7  -3   6   10.89    1.15
  -7  -4   6   60.13    2.45
   7  -4  -6   53.95    2.44
  -7  -4   6   49.69    2.68
   7   4   6   54.37    2.32
  -7  -4   6   53.71    2.31
  -7   4  -6   50.93    2.54
  -7   4  -6   52.31    2.55
   7  -4   6   57.27    2.56
  -7  -4  -6   51.57    3.02
  -7   4   6   55.88    2.49
   7   4  -6   56.87    2.25
  -7  -4  -6   55.14    2.44
   7   5   6   22.77    1.55
  -7  -5   6   23.65    1.66
  -7  -5   6   22.17    1.77
  -7   5  -6   24.67    1.76
   7  -5  -6   25.33    1.65
  -7   5  -6   21.96    1.66
  -7  -5   6   21.81    1.46
  -7   5   6   21.80    1.61
   7  -5   6   23.61    1.73
  -7  -5  -6   24.89    2.11
  -7  -5  -6   22.10    1.65
   7   5  -6   20.65    1.41
  -7  -5  -6   25.05    1.62
   7  -6  -6   27.23    1.89
   7   6   6   25.51    1.67
  -7   6  -6   23.77    2.00
  -7  -6   6   25.50    1.80
  -7  -6   6   23.37    1.69
  -7  -6   6   28.02    1.95
  -7  -6  -6   26.18    1.86
  -7   6   6   23.40    1.82
  -7  -6  -6   24.82    1.79
   7  -6   6   23.90    1.94
  -7  -6  -6   23.87    2.20
   7   6  -6   24.61    1.67
  -7   7  -6   20.99    2.04
  -7  -7   6   22.19    1.80
   7  -7  -6   17.42    1.83
   7   7   6   20.38    1.63
  -7  -7   6   18.12    1.79
  -7   7   6   20.40    1.99
  -7  -7  -6   22.98    2.25
   7  -7   6   19.92    1.84
   7   7  -6   22.38    1.59
  -7  -7  -6   20.93    1.92
   7  -8  -6   39.12    2.63
  -7  -8   6   42.19    2.78
  -7   8  -6   40.69    2.75
  -7  -8   6   37.41    2.76
  -7   8   6   39.27    2.65
  -7  -8  -6   37.88    2.53
   7  -8   6   42.73    3.01
  -7  -8  -6   37.47    2.97
  -7  -9   6    2.06    1.60
  -7   9  -6    1.57    1.82
   7  -9  -6    2.72    1.72
  -7  -9   6    0.08    1.52
  -7  -9  -6   -1.42    1.63
   7  -9   6   -1.53    1.69
  -7  -9  -6   -0.20    1.63
  -7   9   6    1.06    1.71
  -7 -10   6   15.92    2.17
  -7  10  -6   12.02    2.43
  -7 -10   6   11.40    1.85
  -7 -10  -6   16.51    2.51
  -7 -10  -6   14.46    2.23
  -7  10   6   16.42    2.16
  -7  11  -6    2.23    1.91
  -7 -11   6   -1.06    1.85
  -7 -11   6    4.34    1.74
  -7 -11  -6    2.16    2.07
  -7 -11  -6    2.85    2.17
  -7  11   6    1.00    1.83
  -7  12  -6   10.51    2.42
  -7 -12   6   13.60    2.51
  -7 -12   6    8.10    2.12
  -7 -12  -6    7.41    2.09
  -7 -12  -6   11.72    3.04
  -7  12   6   14.00    2.45
  -7 -13   6   -1.49    1.88
  -7  13  -6    2.81    2.28
  -7 -13  -6   -2.81    2.81
  -7 -13  -6   -1.91    2.35
   8   0   6    5.72    0.63
  -8   0  -6    7.87    1.38
  -8   0  -6    6.60    0.82
  -8   0   6    6.77    0.74
  -8   0   6    5.36    0.55
  -8   0  -6    5.74    0.95
   8   1   6   16.11    0.94
  -8   1  -6   16.07    1.78
  -8   1  -6   16.13    1.28
  -8  -1   6   16.91    0.91
  -8   1  -6   17.77    1.28
  -8  -1   6   16.73    0.95
  -8  -1   6   15.16    1.54
  -8  -1  -6   19.19    1.84
  -8  -1  -6   13.57    1.18
   8  -1   6   16.39    1.20
  -8  -1  -6   18.20    1.33
  -8   1   6   17.25    1.02
  -8   1   6   15.86    1.06
  -8   2  -6    2.83    0.74
  -8   2  -6    2.17    1.22
  -8  -2   6    2.01    0.60
   8   2   6    2.76    0.48
  -8  -2   6    3.34    0.95
  -8  -2   6    2.41    0.50
  -8   2  -6    3.55    0.80
   8  -2  -6    2.22    0.48
  -8  -2  -6    1.88    0.76
  -8  -2  -6    5.69    1.31
   8  -2   6    2.59    0.86
  -8   2   6    2.03    0.69
   8   3   6   14.52    1.04
  -8  -3   6   16.03    1.07
  -8   3  -6   15.53    1.23
   8  -3  -6   14.12    0.99
  -8  -3   6   15.15    1.13
  -8   3  -6   17.10    1.38
  -8  -3   6   16.16    1.45
  -8  -3  -6   18.29    1.28
  -8   3   6   13.92    1.16
  -8  -3  -6   14.78    1.79
   8  -3   6   15.10    1.30
  -8  -4   6    1.29    0.90
   8   4   6   -0.27    0.57
  -8  -4   6    0.31    0.59
  -8   4  -6    1.20    1.01
  -8   4  -6   -0.09    0.75
  -8  -4   6    0.80    0.64
   8  -4  -6    0.37    0.70
  -8  -4  -6    0.10    0.77
   8  -4   6    1.48    0.77
   8   4  -6    0.49    0.55
  -8  -4  -6    0.85    1.26
  -8   4   6    1.28    0.87
  -8  -4  -6    0.78    0.69
   8  -5  -6   13.43    1.31
  -8   5  -6   17.59    1.51
  -8  -5   6   13.38    1.23
   8   5   6   13.65    1.15
  -8   5  -6   16.51    1.58
  -8  -5   6   14.32    1.50
  -8  -5   6   13.53    1.18
   8   5  -6   14.99    1.13
  -8   5   6   12.25    1.44
  -8  -5  -6   13.11    1.82
   8  -5   6   15.75    1.52
  -8  -5  -6   16.47    1.43
  -8  -5  -6   13.58    1.35
  -8   6  -6   -0.55    1.25
  -8  -6   6    2.81    1.32
  -8  -6   6    2.94    1.07
   8  -6  -6    4.03    1.01
   8  -6   6    2.28    1.24
  -8  -6  -6    2.53    1.51
  -8  -6  -6    1.59    0.96
  -8   6   6   -0.25    0.98
  -8  -7   6   18.07    1.60
  -8  -7   6   17.84    1.79
  -8   7  -6   17.86    1.85
   8  -7  -6   17.92    1.67
  -8  -7  -6   17.53    2.21
   8  -7   6   17.54    1.75
  -8  -7  -6   14.32    1.74
  -8   7   6   17.32    1.93
  -8   8  -6    0.95    1.35
  -8  -8   6    2.07    1.17
  -8  -8   6    1.34    1.20
  -8  -8  -6   -0.52    1.13
  -8   8   6    0.40    1.29
  -8  -8  -6    1.58    1.65
  -8  -9   6    2.50    1.35
  -8  -9   6    2.14    1.33
  -8   9  -6    4.70    1.62
  -8  -9  -6    2.12    1.67
  -8  -9  -6    1.63    1.85
  -8   9   6    1.10    1.45
  -8 -10   6   -3.00    1.68
  -8 -10   6    1.64    1.51
  -8  10  -6   -0.35    1.62
  -8  10   6   -2.26    1.47
  -8 -10  -6    3.25    2.08
  -8 -10  -6    4.50    1.88
  -8 -11   6   -0.15    1.99
  -8  11  -6    0.91    1.93
  -8 -11   6    2.17    2.02
  -8 -11  -6    2.38    1.75
  -8 -11  -6    2.51    2.21
  -8  11   6    2.68    1.83
  -8 -12   6   -1.98    2.13
  -8  12  -6    2.74    2.61
  -8 -12   6    1.32    1.79
  -8 -12  -6   -1.54    1.75
  -8 -12  -6    2.13    2.35
  -8 -13   6    4.19    2.09
  -8  13  -6    3.46    2.40
  -8 -13  -6   -0.41    2.47
  -8 -13  -6    2.60    2.49
  -9   0  -6    0.99    0.72
  -9   0  -6    1.72    0.89
   9   0   6    2.12    0.43
  -9   0  -6    1.37    1.28
  -9   0   6    0.86    0.52
  -9   0   6    1.33    0.41
  -9  -1   6   54.14    1.98
  -9   1  -6   53.75    2.35
  -9   1  -6   60.56    3.39
   9   1   6   54.28    1.94
  -9  -1   6   51.59    2.97
  -9   1  -6   53.19    2.49
  -9  -1   6   55.15    1.98
  -9   1   6   55.03    2.10
  -9  -1  -6   54.89    2.38
   9  -1   6   53.82    2.18
  -9   1   6   51.87    2.19
  -9  -1  -6   54.25    3.24
  -9  -1  -6   55.65    2.45
  -9   2  -6    9.75    1.05
  -9   2  -6   11.22    1.70
  -9   2  -6    8.56    1.09
  -9  -2   6   10.35    0.67
  -9  -2   6    8.26    1.29
   9   2   6    9.48    0.64
   9  -2  -6   10.41    0.61
  -9  -2   6    9.05    0.79
  -9  -2  -6    9.99    1.14
  -9   2   6    8.73    0.89
   9  -2   6    9.24    1.04
  -9  -2  -6    9.52    1.63
  -9  -3   6   58.99    2.35
  -9  -3   6   56.54    2.24
  -9   3  -6   58.10    2.67
  -9   3  -6   53.74    2.59
  -9  -3   6   62.24    3.16
   9  -3  -6   56.40    2.29
   9   3   6   58.52    2.20
  -9   3   6   61.76    2.57
   9  -3   6   52.59    2.71
  -9  -3  -6   54.90    2.66
  -9  -3  -6   55.04    3.37
  -9   4  -6   15.53    1.32
  -9   4  -6   14.86    1.48
  -9  -4   6   11.96    1.00
   9  -4  -6   11.90    1.12
  -9  -4   6   14.04    1.04
   9   4   6   11.37    0.93
  -9  -4   6   12.66    1.63
  -9  -4  -6   12.44    1.22
  -9  -4  -6   12.30    1.19
  -9  -4  -6   12.88    1.89
   9  -4   6   12.35    1.31
  -9   4   6   10.60    1.12
  -9  -5   6   22.49    1.68
  -9  -5   6   21.12    1.99
  -9   5  -6   21.29    1.73
  -9   5   6   22.60    1.75
  -9  -5  -6   24.55    1.68
   9  -5   6   22.21    1.78
  -9  -5  -6   20.51    2.24
  -9   6  -6   20.35    1.92
  -9  -6   6   17.01    1.90
  -9  -6   6   16.34    1.49
  -9  -6  -6   17.63    1.64
  -9   6   6   17.89    1.65
  -9  -6  -6   16.38    2.21
  -9   7  -6   14.64    1.77
  -9  -7   6   12.18    1.55
  -9  -7   6   13.62    1.91
  -9  -7  -6   14.85    1.72
  -9   7   6   14.88    1.70
  -9  -7  -6   13.58    2.18
  -9   8  -6    7.85    1.69
  -9  -8   6    5.73    1.79
  -9  -8   6    5.84    1.32
  -9  -8  -6    6.11    1.60
  -9   8   6    8.56    1.62
  -9  -8  -6    6.30    2.00
  -9   9  -6   13.91    2.01
  -9  -9   6    8.07    1.99
  -9  -9   6   14.79    1.93
  -9  -9  -6    6.89    1.84
  -9  -9  -6   12.62    2.34
  -9   9   6    8.68    1.77
  -9  10  -6    8.47    2.01
  -9 -10   6    6.14    2.11
  -9 -10   6   10.79    2.06
  -9  10   6   10.55    2.01
  -9 -10  -6    9.14    2.04
  -9 -10  -6    7.61    2.72
  -9 -11   6    8.48    2.19
  -9  11  -6    9.91    2.24
  -9 -11   6    7.89    2.33
  -9 -11  -6    7.55    2.59
  -9  11   6   12.60    2.56
  -9 -11  -6    7.57    2.16
  -9  12  -6    8.12    2.79
  -9 -12   6    9.74    2.40
  -9 -12  -6    4.37    3.07
  -9  12   6   10.10    2.74
  -9 -12  -6    4.69    1.93
 -10   0  -6   17.17    1.38
 -10   0   6   16.74    0.92
 -10   0  -6   19.42    1.27
 -10   0  -6   15.76    2.04
 -10   0   6   17.10    0.86
 -10   1  -6    1.73    0.94
 -10   1  -6    0.07    1.35
 -10  -1   6    0.34    0.18
 -10  -1   6    1.56    0.29
 -10   1  -6    2.53    0.80
 -10  -1   6    0.93    1.32
 -10  -1  -6   -0.05    1.31
  10  -1   6    1.46    0.46
 -10  -1  -6    0.05    0.71
 -10   1   6    1.12    0.50
 -10   1   6    1.08    0.56
 -10   2  -6    5.36    1.12
 -10  -2   6    2.73    1.37
 -10  -2   6    3.75    0.43
 -10  -2   6    3.91    0.51
 -10   2  -6    3.15    0.84
 -10   2  -6    4.30    1.59
 -10  -2  -6    3.75    1.57
 -10   2   6    4.37    0.74
 -10  -2  -6    3.98    0.92
 -10  -3   6    4.75    0.63
 -10   3  -6    4.59    1.09
 -10  -3   6    4.10    1.46
 -10  -3   6    4.70    0.76
 -10   3   6    3.90    0.93
 -10  -3  -6    5.63    1.04
 -10  -3  -6    3.61    1.56
 -10  -4   6   10.94    1.00
 -10  -4   6   11.64    0.98
 -10  -4   6   12.08    1.60
 -10   4  -6   10.47    1.39
 -10   4   6   10.32    1.23
 -10  -4  -6   11.24    1.92
 -10  -4  -6   12.09    1.15
 -10  -5   6    3.47    0.95
 -10   5  -6    3.69    1.29
 -10  -5   6    2.68    1.26
 -10   5   6    3.40    0.99
 -10  -5  -6    3.81    1.70
 -10  -5  -6    1.61    0.99
 -10   6  -6    4.48    1.50
 -10  -6   6    4.63    1.05
 -10  -6   6    3.72    1.56
 -10  -6  -6    7.01    1.88
 -10   6   6    3.32    1.37
 -10  -6  -6    3.28    1.18
 -10  -7   6    0.54    1.28
 -10  -7   6    0.72    1.13
 -10   7  -6    1.13    1.31
 -10  -7  -6   -0.04    1.72
 -10   7   6   -2.18    1.36
 -10  -7  -6    0.04    1.23
 -10  -8   6    0.22    1.34
 -10   8  -6    1.64    1.74
 -10  -8   6   -1.03    1.66
 -10  -8  -6    1.52    1.90
 -10   8   6    0.10    1.35
 -10  -8  -6    0.76    1.19
 -10  -9   6   -1.84    1.83
 -10  -9   6    2.31    1.57
 -10   9  -6    0.96    1.59
 -10   9   6    1.55    1.54
 -10  -9  -6   -0.40    1.28
 -10  -9  -6    2.61    2.07
 -10  10  -6    2.00    2.12
 -10 -10   6    1.76    1.78
 -10 -10   6    3.33    2.11
 -10 -10  -6    4.12    1.56
 -10  10   6    5.31    2.19
 -10 -10  -6   -0.23    2.17
 -10 -11   6   -3.06    1.84
 -10  11  -6   -1.45    1.89
 -10 -11   6    1.81    2.26
 -10 -11  -6   -0.12    2.25
 -10 -11  -6   -0.34    1.94
 -10 -12   6    1.65    1.81
 -10  12  -6   -0.30    2.10
 -10 -12  -6    2.05    2.58
 -10 -12  -6   -0.53    1.73
 -11   0  -6   -0.70    1.49
 -11   0  -6    0.68    0.81
 -11   0  -6    1.63    0.80
 -11   1  -6   23.02    1.65
 -11  -1   6   23.52    2.24
 -11   1  -6   23.60    2.50
 -11  -1  -6   20.72    2.38
 -11  -1  -6   21.87    1.53
 -11   1   6   23.17    1.15
 -11   2  -6    0.53    1.52
 -11  -2   6    1.08    1.23
 -11   2  -6   -0.28    0.98
 -11   2   6    0.38    0.66
 -11  -2  -6    1.85    1.56
 -11   3  -6   50.19    2.50
 -11  -3   6   44.16    2.91
 -11  -3   6   44.84    1.91
 -11  -3  -6   51.76    3.46
 -11   3   6   46.11    2.22
 -11  -4   6    0.73    1.27
 -11  -4   6    3.01    0.76
 -11   4  -6    1.56    1.14
 -11   4   6    0.76    0.93
 -11  -4  -6    3.00    1.66
 -11  -4  -6    2.57    0.83
 -11  -5   6   28.50    2.31
 -11   5  -6   24.26    1.89
 -11  -5   6   22.15    1.55
 -11   5   6   25.28    1.87
 -11  -5  -6   27.11    1.85
 -11  -5  -6   21.34    2.56
 -11  -6   6    0.94    1.66
 -11  -6   6    0.83    1.00
 -11   6  -6    1.42    1.17
 -11   6   6    1.59    1.09
 -11  -6  -6    1.52    1.25
 -11  -6  -6    0.78    1.72
 -11  -7   6   15.42    2.19
 -11   7  -6   16.54    1.89
 -11  -7   6   13.19    1.47
 -11  -7  -6   11.81    1.62
 -11  -7  -6   13.76    2.39
 -11   7   6   14.61    1.92
 -11  -8   6    0.36    1.26
 -11  -8   6   -0.59    1.45
 -11   8  -6    0.17    1.73
 -11  -8  -6   -3.96    1.83
 -11   8   6    0.90    1.67
 -11  -8  -6    1.44    1.42
 -11  -9   6   13.07    1.91
 -11  -9   6   14.74    2.14
 -11   9  -6   13.51    2.11
 -11  -9  -6   15.73    1.86
 -11  -9  -6   14.71    2.67
 -11   9   6   12.10    2.00
 -11 -10   6    2.91    2.13
 -11 -10   6    0.33    1.70
 -11  10  -6    3.82    2.27
 -11 -10  -6    1.01    2.72
 -11 -10  -6    1.25    1.84
 -11  10   6    0.43    1.71
 -11 -11   6    7.33    2.13
 -11 -11  -6    8.73    2.21
 -11 -11  -6    3.97    3.12
 -12   0  -6   -0.09    1.65
 -12   0  -6   -0.45    0.81
 -12   1  -6    1.52    1.66
 -12   1  -6    1.35    1.02
 -12  -1   6   -0.57    1.31
 -12  -1  -6    2.59    1.72
 -12   1   6    0.45    0.41
 -12   2  -6    6.83    1.98
 -12   2  -6    8.40    1.30
 -12  -2   6    8.10    1.66
 -12   2   6    8.22    0.82
 -12  -2  -6    6.57    1.96
 -12  -3   6    4.51    1.54
 -12   3  -6    5.60    1.17
 -12   3   6    6.42    0.98
 -12  -3  -6    7.11    0.89
 -12  -3  -6    5.36    1.95
 -12   4  -6   14.39    1.58
 -12  -4   6   13.70    1.01
 -12  -4   6   11.86    1.87
 -12   4   6   12.50    1.39
 -12  -4  -6   12.12    1.21
 -12  -4  -6   12.99    2.27
 -12   5  -6    4.24    1.39
 -12  -5   6    2.95    0.88
 -12  -5   6    2.32    1.43
 -12  -5  -6    3.10    1.88
 -12   5   6    3.53    1.36
 -12  -5  -6    3.06    1.09
 -12  -6   6    1.58    0.98
 -12   6  -6    1.63    1.48
 -12  -6   6    2.44    1.83
 -12  -6  -6    0.81    1.25
 -12   6   6    2.00    1.36
 -12  -6  -6    0.24    1.93
 -12   7  -6    2.83    1.69
 -12  -7   6    5.15    1.73
 -12  -7   6    7.05    1.34
 -12  -7  -6    4.19    2.09
 -12   7   6    7.36    1.73
 -12  -7  -6    4.81    1.34
 -12   8  -6    1.51    1.57
 -12  -8   6    0.40    1.97
 -12  -8   6    1.45    1.27
 -12  -8  -6    1.33    1.40
 -12   8   6    3.89    1.79
 -12  -8  -6    4.07    2.27
 -12  -9   6    1.91    1.66
 -12   9  -6    2.10    1.71
 -12  -9   6   -0.30    2.04
 -12   9   6    0.11    1.90
 -12  -9  -6    3.39    1.60
 -12  -9  -6   -2.29    2.13
 -12  10  -6    2.99    2.30
 -12 -10   6    3.08    1.73
 -12 -10  -6   -3.14    2.24
 -12  10   6   -0.15    1.71
 -12 -10  -6    1.78    1.78
 -13   0  -6    8.02    2.16
 -13   1  -6    5.81    2.03
 -13   1  -6    3.86    0.94
 -13  -1  -6    1.30    1.87
 -13   2  -6   11.44    2.24
 -13   2  -6    9.38    1.31
 -13  -2   6   10.79    2.14
 -13   2   6    7.73    0.80
 -13  -2  -6    9.26    0.89
 -13  -2  -6    9.89    2.19
 -13  -3   6   14.88    2.04
 -13   3  -6   12.74    1.44
 -13  -3  -6   14.84    1.15
 -13  -3  -6   13.24    2.77
 -13   3   6   14.21    1.21
 -13  -4   6    1.73    1.90
 -13   4  -6    4.93    1.30
 -13  -4  -6   -0.17    2.30
 -13   4   6    5.17    1.15
 -13  -4  -6    3.82    0.95
 -13  -5   6   18.00    2.49
 -13  -5   6   18.55    1.23
 -13   5  -6   12.70    1.74
 -13  -5  -6   17.62    1.43
 -13  -5  -6   11.54    2.42
 -13   5   6   16.18    1.60
 -13  -6   6    4.07    2.07
 -13  -6   6    8.55    1.16
 -13   6  -6   10.72    1.79
 -13  -6  -6    5.19    1.28
 -13  -6  -6    4.35    2.17
 -13   6   6    8.54    1.57
 -13  -7   6   17.88    2.34
 -13   7  -6   17.15    2.19
 -13  -7   6   17.26    1.66
 -13  -7  -6   13.58    2.61
 -13   7   6   18.02    1.89
 -13  -7  -6   15.66    1.78
 -13  -8   6    1.83    1.33
 -13  -8   6    4.10    2.20
 -13   8  -6    1.39    1.83
 -13   8   6    3.02    1.81
 -13  -8  -6    1.95    1.37
 -13  -8  -6    6.56    2.83
 -13  -9   6    6.19    1.56
 -13   9  -6    6.25    2.28
 -13  -9   6    7.84    2.04
 -13   9   6   10.61    2.25
 -13  -9  -6    9.47    2.65
 -13  -9  -6    8.16    1.95
 -13 -10   6    2.96    1.67
 -13  10  -6    4.57    2.31
 -13  10   6    0.53    2.18
 -13 -10  -6    0.77    2.62
 -13 -10  -6   -0.53    1.66
 -14   0  -6   -0.79    1.85
 -14   1  -6   11.72    1.16
 -14   1  -6   10.32    2.41
 -14  -1  -6   10.67    2.44
 -14  -2   6    1.93    1.70
 -14   2  -6    1.48    1.12
 -14  -2  -6    1.23    1.97
 -14  -2  -6    0.46    0.59
 -14  -3   6   14.83    2.47
 -14   3  -6   14.58    1.62
 -14  -3  -6   10.56    2.48
 -14  -3  -6   14.07    1.02
 -14   3   6   16.48    1.16
 -14   4  -6   -0.76    1.28
 -14  -4   6   -0.26    1.99
 -14  -4  -6    4.45    2.16
 -14  -4  -6    0.81    0.82
 -14   4   6   -0.92    0.93
 -14  -5   6    7.57    1.99
 -14   5  -6    6.04    1.51
 -14  -5  -6    5.87    1.09
 -14  -5  -6    7.00    2.80
 -14   5   6    6.70    1.42
 -14   6  -6   -1.57    1.41
 -14  -6   6   -0.21    1.72
 -14  -6  -6    1.28    2.21
 -14   6   6   -1.41    1.47
 -14  -6  -6    0.38    1.16
 -14  -7   6    2.99    1.86
 -14   7  -6    6.34    1.87
 -14   7   6    5.63    1.71
 -14  -7  -6    3.53    2.29
 -14  -7  -6    3.83    1.37
 -14  -8   6    0.95    1.20
 -14   8  -6    1.71    1.85
 -14  -8   6   -0.80    2.15
 -14  -8  -6    2.13    2.81
 -14  -8  -6   -1.12    1.41
 -14   8   6    0.91    1.44
 -14   9  -6    3.64    1.81
 -14  -9   6    3.54    1.53
 -14   9   6    5.51    2.15
 -14  -9  -6    2.69    1.50
 -14  -9  -6    1.75    2.51
 -15   0  -6    7.13    2.37
 -15   1  -6    3.30    2.17
 -15  -1  -6    1.74    2.20
 -15  -2   6   14.09    2.61
 -15   2  -6   12.46    1.38
 -15  -2  -6   12.45    2.66
 -15   3  -6    2.16    1.15
 -15  -3   6   -0.89    2.12
 -15  -3  -6    4.11    2.35
 -15   4  -6   12.14    1.70
 -15  -4   6    5.51    2.03
 -15   4   6   14.52    1.32
 -15  -4  -6    9.35    3.01
 -15   5  -6    1.70    1.36
 -15  -5   6    2.20    1.87
 -15  -5  -6    1.24    2.29
 -15   5   6    2.87    1.23
 -15  -6   6    1.22    2.27
 -15   6  -6    5.58    1.86
 -15   6   6    1.12    1.47
 -15  -6  -6    1.28    2.32
 -15   7  -6    3.13    1.78
 -15  -7   6    1.19    2.37
 -15   7   6    4.38    1.85
 -15  -7  -6    7.37    2.63
 -16   0  -6    6.45    2.56
 -16  -1  -6   11.46    2.71
 -16  -2  -6    0.37    2.31
 -16  -3   6    5.37    2.56
 -16  -3  -6    8.32    2.65
 -16  -4   6    4.61    2.07
 -16   4  -6    3.36    1.34
 -16  -4  -6    3.12    2.48
 -16   5  -6    7.45    1.72
 -16  -5   6    5.05    2.49
 -16  -5  -6    5.22    2.57
 -16   6  -6    0.59    1.46
 -16  -6   6   -1.16    1.92
 -16  -6  -6   -3.39    2.81
 -16   6   6    0.08    1.35
 -17   0  -6    7.83    3.22
 -17  -1  -6    3.61    2.56
 -17  -2  -6   12.60    2.94
 -17  -3  -6    1.22    2.99
   0   0  -7   -1.33    0.71
   0   0  -7    0.22    0.65
   0   0   7    0.75    0.69
   0   0   7   -0.67    0.74
   0   1   7   -1.13    0.55
   0   1   7   -0.24    0.62
   0  -1   7    0.59    0.64
   0  -1   7   -0.17    0.62
   0   1  -7    0.50    0.67
   0   1  -7   -0.84    0.57
   0  -1  -7   -0.20    0.61
   0  -1  -7    0.03    0.61
   0   1  -7    0.13    0.23
   0  -2   7    5.94    0.75
   0  -2   7    4.50    0.37
   0   2  -7    5.65    0.65
   0  -2   7    3.95    0.74
   0   2   7    4.48    0.73
   0  -2  -7    4.70    0.71
   0   2  -7    5.97    0.76
   0  -3  -7   -0.40    0.56
   0  -3   7    0.86    0.64
   0   3  -7    0.04    0.45
   0  -3   7   -0.40    0.60
   0   3  -7   -0.11    0.62
   0   3   7    0.43    0.44
   0   4  -7   39.49    1.96
   0   4   7   36.28    1.81
   0  -4  -7   36.90    1.80
   0  -4   7   37.16    1.96
   0  -4   7   38.21    1.93
   0  -4  -7   36.50    1.96
   0   5  -7   -0.43    0.78
   0  -5   7   -0.35    0.79
   0   5   7    1.52    0.83
   0  -5  -7    0.05    0.81
   0  -6   7    4.22    1.08
   0   6   7    2.96    1.04
   0   6  -7    5.57    1.11
   0  -6  -7    4.65    1.12
   0   7   7   -0.34    1.02
   0   7  -7    0.73    1.04
   0  -7  -7   -1.41    1.03
   0  -7   7   -0.41    1.03
   0  -8   7   20.52    1.95
   0   8   7   21.18    1.91
   0  -8  -7   18.68    1.92
   0   8  -7   19.82    1.89
   0   9   7    2.63    1.39
   0  -9   7    0.01    1.38
   0   9  -7   -0.33    1.30
   0  -9  -7    1.50    1.40
   0 -10   7   18.92    2.26
   0  10  -7   19.27    2.17
   0 -10  -7   19.84    2.27
   0  10   7   20.25    2.22
   0  11   7   -1.52    1.59
   0 -11   7    0.25    1.71
   0  11  -7   -1.29    1.62
   0 -11  -7   -0.42    1.68
   0  12  -7   13.78    2.28
   0 -12   7   12.33    2.69
   0  12   7   13.14    2.32
   0 -12  -7   12.60    2.38
   0  13   7    2.44    2.08
   0 -13   7   -2.55    1.98
   0  13  -7    1.04    2.04
   0 -13  -7   -5.66    2.37
   0 -14   7   14.59    2.84
   0 -14  -7   16.26    2.87
   0  14  -7   13.85    2.77
   1   0   7   -1.23    0.62
  -1   0  -7    1.19    0.81
  -1   0  -7   -0.28    0.42
  -1   0   7    0.22    0.71
   1   0   7   -0.28    0.77
   1   0  -7   -1.67    0.67
   1   0  -7    0.38    0.60
  -1   0   7    0.27    0.64
  -1   0  -7   -0.94    0.65
   1   1   7   30.96    1.64
  -1   1  -7   29.19    1.31
  -1  -1   7   27.94    1.66
  -1   1  -7   31.53    1.53
  -1   1  -7   29.94    1.46
   1  -1  -7   26.42    1.53
   1   1   7   27.33    1.54
  -1  -1  -7   27.24    1.45
   1  -1   7   27.46    1.51
   1  -1   7   28.05    1.66
  -1   1   7   28.46    1.50
  -1  -1  -7   30.54    1.62
   1   1  -7   30.78    1.56
   1   1  -7   27.61    1.53
  -1   1   7   28.51    1.57
   1  -1   7   29.15    1.24
  -1   2  -7   21.99    1.36
  -1   2  -7   21.59    1.37
  -1  -2   7   17.13    1.25
   1   2   7   20.75    1.30
   1   2   7   23.15    1.35
   1  -2  -7   20.31    1.28
  -1  -2   7   24.63    1.33
   1   2  -7   21.31    1.28
   1   2  -7   20.94    1.28
  -1   2   7   21.68    1.31
   1  -2   7   21.05    1.38
  -1  -2  -7   19.10    1.29
   1  -2   7   21.01    1.02
   1  -2   7   21.79    1.32
   1  -3  -7    5.61    0.77
  -1  -3   7    6.54    0.83
   1   3   7    4.77    0.79
  -1   3  -7    5.36    0.82
  -1   3  -7    6.15    0.84
  -1  -3   7    6.06    0.79
  -1   3   7    6.18    0.82
  -1  -3  -7    6.50    0.80
   1  -3   7    5.52    0.57
   1   3  -7    5.77    0.78
   1  -3   7    6.14    0.86
   1   3  -7    5.27    0.79
   1  -3   7    4.84    0.78
   1   4   7   23.50    1.55
  -1  -4   7   26.22    1.56
   1  -4  -7   23.30    1.61
  -1  -4   7   27.31    1.62
  -1   4  -7   21.67    1.58
  -1  -4  -7   25.65    1.56
  -1   4   7   24.11    1.58
   1  -4   7   26.92    1.64
   1   4  -7   24.92    1.56
  -1   5  -7   10.61    1.19
   1   5   7    9.09    1.10
   1  -5  -7   10.60    1.18
  -1  -5   7    8.86    1.09
  -1  -5   7    8.99    1.13
   1  -5   7   11.84    1.23
  -1   5   7    9.63    1.16
   1   5  -7    8.64    1.08
  -1  -5  -7    8.92    1.14
   1   6   7   -0.07    0.89
   1  -6  -7    0.52    0.94
  -1  -6   7   -0.63    0.87
  -1   6  -7    0.65    0.92
  -1  -6  -7    0.92    0.94
   1   6  -7    0.83    0.89
  -1   6   7   -1.11    0.86
   1  -6   7    0.82    0.94
  -1  -7   7   12.37    1.50
   1  -7  -7   11.83    1.50
  -1   7  -7   11.44    1.28
   1   7   7   14.25    1.53
   1   7  -7   14.74    1.52
  -1   7   7    9.72    1.44
   1  -7   7   16.32    1.62
  -1  -7  -7   15.48    1.62
  -1  -8   7    2.39    1.29
   1  -8  -7    1.66    1.26
   1   8   7    1.79    1.19
  -1   8  -7    1.98    1.24
   1   8  -7    2.24    1.21
  -1  -8  -7    0.83    1.23
  -1   8   7   -0.16    1.20
   1  -8   7    1.80    1.29
   1  -9  -7   13.42    1.89
   1   9   7    8.93    1.64
  -1   9  -7   14.15    1.83
  -1  -9   7   11.10    1.77
  -1  -9  -7   13.26    1.87
   1   9  -7   12.62    1.76
  -1   9   7    9.80    1.71
   1  -9   7   14.44    1.91
  -1 -10   7    3.13    1.61
  -1  10  -7   -0.02    1.46
   1  10   7   -1.28    1.45
   1 -10  -7    1.21    1.58
  -1 -10  -7   -0.72    1.53
   1  10  -7    2.12    1.55
  -1  10   7    1.43    1.52
   1 -10   7    1.60    1.62
  -1 -11   7   10.91    2.40
   1  11   7   10.05    1.99
   1 -11  -7    9.79    2.07
  -1  11  -7    7.25    1.95
  -1 -11  -7    8.39    2.03
   1 -11   7    6.97    2.04
   1  11  -7   11.39    2.00
  -1  11   7   10.00    2.00
   1 -12  -7    1.53    1.93
  -1  12  -7    2.01    1.91
   1  12   7    2.02    1.86
  -1 -12   7    3.27    2.00
   1 -12   7    3.75    2.01
  -1  12   7   -0.67    1.83
   1  12  -7    9.52    2.41
  -1 -12  -7    6.50    2.09
   1  13   7   19.35    2.74
  -1 -13   7   24.86    2.92
   1 -13  -7   21.77    2.90
  -1  13  -7   27.48    3.28
  -1  13   7   20.91    2.74
   1  13  -7   21.02    2.76
   1 -13   7   16.51    2.75
  -1 -13  -7   19.72    2.82
  -1 -14   7    1.51    2.31
  -1  14  -7    3.74    2.87
   1 -14  -7    4.21    2.77
   1 -14   7    6.99    2.53
  -1  14   7    6.46    2.46
  -2   0  -7   -0.31    0.47
  -2   0  -7   -0.65    0.91
   2   0   7    0.41    0.62
   2   0   7    0.91    0.78
   2   0   7   -0.34    0.42
   2   0  -7    0.34    0.65
   2   0  -7   -0.12    0.52
  -2   0   7    0.50    0.60
   2   1   7   29.52    1.55
  -2  -1   7   28.07    1.51
  -2   1  -7   26.49    1.50
   2   1   7   25.59    1.51
  -2   1  -7   26.67    1.62
  -2   1  -7   29.11    1.48
   2  -1  -7   28.88    1.60
   2  -1   7   29.82    1.50
   2   1  -7   29.68    1.44
   2  -1   7   26.00    1.38
   2  -1   7   27.26    1.63
  -2  -1  -7   27.29    1.58
  -2   1   7   23.80    1.39
   2   1  -7   28.51    1.45
   2   1  -7   26.60    1.10
  -2  -1  -7   27.92    1.42
   2   2   7    0.46    0.58
  -2   2  -7    0.73    0.46
   2   2   7    0.31    0.57
  -2  -2   7    0.63    0.23
  -2  -2   7    1.28    0.56
  -2   2  -7    1.12    0.63
  -2   2  -7    0.70    0.64
   2  -2  -7    1.12    0.66
   2   2  -7    0.76    0.52
   2  -2   7    1.11    0.67
   2   2  -7    1.58    0.57
   2  -2   7    0.91    0.58
  -2  -2  -7    1.63    0.60
   2  -2   7    1.28    0.51
  -2   3  -7    5.90    0.86
  -2  -3   7    6.64    0.49
  -2   3  -7    6.89    0.90
   2   3   7    5.75    0.79
  -2  -3   7    6.51    0.80
   2  -3   7    6.66    0.88
  -2   3   7    8.28    0.88
   2   3  -7    6.18    0.79
   2  -3   7    7.17    0.73
  -2  -3  -7    6.85    0.82
  -2   4  -7    2.24    0.82
  -2   4  -7    0.33    0.74
   2  -4  -7    0.95    0.73
  -2  -4   7    1.08    0.69
   2   4   7    1.30    0.72
   2   4  -7    2.95    0.86
  -2   4   7    0.33    0.71
   2  -4   7    2.03    0.79
  -2  -4  -7    1.92    0.70
   2  -5  -7    1.38    0.87
   2   5   7    0.63    0.79
  -2  -5   7    1.96    0.84
  -2  -5   7    2.49    0.83
  -2   5  -7    0.39    0.83
  -2  -5  -7    1.54    0.85
  -2   5   7    2.23    0.91
   2   5  -7    0.51    0.76
   2  -5   7    2.44    0.92
  -2  -5  -7    1.69    0.81
  -2   6  -7   11.28    1.38
   2  -6  -7   11.16    1.33
   2   6   7   12.61    1.34
  -2  -6   7   11.10    1.30
   2   6  -7   13.63    1.45
  -2  -6  -7    9.66    1.30
  -2   6   7   13.24    1.39
   2  -6   7   11.31    1.36
  -2   7  -7    2.91    1.21
   2  -7  -7    4.64    1.23
   2   7   7    3.83    1.36
  -2  -7   7    1.50    1.08
  -2   7   7    2.95    1.18
   2  -7   7    1.58    0.86
  -2  -7  -7    2.49    1.18
   2   7  -7    3.39    1.08
   2  -8  -7   23.67    2.08
   2   8   7   26.43    2.04
  -2   8  -7   21.92    2.00
  -2  -8   7   22.17    1.98
   2   8  -7   24.20    1.98
  -2  -8  -7   23.94    2.05
   2  -8   7   23.46    2.07
  -2   8   7   18.55    1.92
  -2  -9   7   10.30    1.70
   2  -9  -7    9.12    1.73
  -2   9  -7    9.57    1.71
   2   9   7    7.34    1.60
  -2  -9  -7    7.23    1.68
   2   9  -7   10.63    1.89
   2  -9   7   10.61    1.79
  -2   9   7    8.19    1.66
  -2  10  -7   15.89    2.07
   2 -10  -7   16.85    2.13
  -2 -10   7   13.13    2.00
   2  10   7   13.48    1.98
  -2  10   7   10.80    1.94
   2 -10   7   14.17    2.09
   2  10  -7   15.12    2.23
  -2 -10  -7   16.92    2.11
  -2  11  -7    5.78    1.88
   2  11   7    6.89    1.84
  -2 -11   7    7.42    1.93
   2 -11  -7    2.97    1.82
   2 -11   7    4.30    1.96
   2  11  -7    5.21    1.80
  -2 -11  -7    5.26    1.90
  -2  11   7    4.74    2.19
   2  12   7   11.80    2.22
  -2 -12   7   15.37    2.41
  -2  12  -7   15.85    2.39
   2 -12  -7   11.17    2.33
   2 -12   7   14.99    2.40
  -2 -12  -7   11.80    2.33
   2  12  -7   13.30    2.26
  -2  12   7   10.10    2.22
  -2  13  -7    0.88    2.08
   2 -13  -7    6.00    2.29
  -2 -13   7    1.06    2.08
   2  13   7    5.27    2.13
  -2  13   7    3.53    2.60
  -2 -13  -7    5.80    2.67
   2 -13   7    3.59    2.25
   2 -14  -7    9.11    2.61
  -2  14  -7   15.08    2.79
  -2 -14   7   10.75    2.65
   2 -14   7    9.28    2.72
  -3   0  -7    0.46    0.75
   3   0  -7   -0.25    0.54
  -3   0   7    0.49    0.54
   3   0  -7    0.06    0.43
  -3   0  -7   -0.31    0.73
   3   0  -7   -0.58    0.38
   3   0   7    1.16    0.86
   3   0   7   -0.02    0.55
   3  -1  -7   -0.25    0.62
  -3   1  -7   -0.55    0.80
  -3  -1   7   -0.26    0.55
  -3   1  -7   -0.06    0.58
   3   1   7   -0.52    0.56
   3   1   7   -0.78    0.51
   3   1  -7   -0.60    0.56
   3   1  -7    0.55    0.46
  -3   1   7   -0.25    0.48
  -3  -1  -7   -0.18    0.60
   3  -1   7   -0.14    0.52
   3   1  -7    0.14    0.37
   3  -1   7    0.81    0.71
  -3  -1  -7    0.62    0.64
  -3  -2   7    0.24    0.33
   3  -2  -7   -0.26    0.49
   3   2   7    0.12    0.52
  -3  -2   7    0.35    0.51
  -3   2  -7    0.28    0.62
  -3   2  -7    0.37    0.59
   3   2  -7    0.96    0.63
  -3  -2  -7    0.47    0.56
  -3  -2  -7    0.07    0.63
   3   2  -7   -0.21    0.34
   3   2  -7    0.25    0.55
   3  -2   7   -0.63    0.60
  -3  -3   7   37.21    1.56
  -3   3  -7   35.60    1.91
  -3  -3   7   36.62    1.76
   3  -3  -7   32.95    1.79
  -3   3  -7   39.98    1.91
   3   3   7   40.56    1.82
   3  -3   7   38.12    1.93
  -3  -3  -7   36.18    1.82
   3   3  -7   38.63    1.84
  -3  -4   7    4.03    0.77
  -3   4  -7    3.89    0.86
   3  -4  -7    4.36    0.82
  -3  -4   7    2.76    0.87
  -3  -4   7    2.44    0.52
  -3   4  -7    2.99    0.87
   3   4   7    3.67    0.78
  -3  -4  -7    4.04    0.78
   3   4  -7    3.65    0.75
  -3   4   7    3.09    0.81
   3  -4   7    4.52    0.91
   3  -5  -7    5.12    0.99
  -3   5  -7    5.57    1.04
  -3  -5   7    5.85    1.05
   3   5   7    3.97    0.90
  -3  -5   7    1.31    0.52
  -3  -5  -7    4.18    1.11
   3  -5   7    4.42    1.02
   3   5  -7    4.81    0.88
  -3  -5  -7    6.34    0.96
  -3   5   7    5.83    1.01
   3   6   7   15.64    1.38
  -3  -6   7   14.32    1.35
  -3   6  -7   15.61    1.52
   3  -6  -7   11.35    1.38
  -3   6   7   11.54    1.39
   3  -6   7   13.71    1.45
  -3  -6  -7   15.48    1.44
   3   6  -7   14.93    1.35
  -3   7  -7    9.62    1.45
   3   7   7    6.72    1.26
   3  -7  -7    7.10    1.34
  -3   7   7   11.66    1.48
  -3  -7  -7    9.03    1.59
   3   7  -7    8.30    1.26
   3  -7   7    6.73    1.38
  -3   8  -7    5.73    1.49
   3  -8  -7    5.98    1.44
   3   8   7    6.37    1.38
   3   8  -7    7.32    1.36
   3  -8   7    6.58    1.49
  -3   8   7    6.33    1.44
  -3  -8  -7    4.12    1.62
   3   9   7    3.53    1.39
   3  -9  -7    1.41    1.43
  -3  -9   7    3.95    1.71
  -3   9  -7    2.55    1.48
  -3   9   7   -0.40    1.36
   3  -9   7    1.58    1.49
  -3  -9  -7    3.64    1.49
   3   9  -7    4.41    1.39
  -3  10  -7    3.42    1.67
  -3 -10   7    4.61    1.62
   3 -10  -7    7.05    2.08
   3  10   7    4.86    1.58
   3 -10   7    3.60    1.70
  -3  10   7    2.06    1.62
   3  10  -7    2.08    1.85
  -3 -10  -7    3.40    1.62
   3 -11  -7   20.30    2.44
  -3 -11   7   17.64    2.28
  -3  11  -7   18.76    2.39
   3  11   7   20.52    2.32
  -3 -11  -7   20.06    2.41
  -3  11   7   17.45    2.36
   3  11  -7   14.45    2.15
   3 -11   7   17.99    2.69
   3 -12  -7    4.45    2.05
  -3  12  -7    5.64    2.11
   3  12   7    6.01    1.97
  -3 -12   7    3.58    2.02
  -3 -12  -7    4.77    2.04
  -3  12   7    7.61    2.15
   3 -12   7    7.58    2.20
  -3  13  -7   12.45    2.87
  -3 -13   7    8.55    2.33
   3 -13   7   13.17    2.95
  -3 -13  -7    4.19    2.24
  -3  14  -7    8.91    2.98
  -3 -14   7    1.76    2.33
   3 -14  -7    8.63    3.05
   3 -14   7    3.26    2.48
  -3 -14  -7    2.92    2.37
  -4   0   7    1.15    0.64
   4   0   7   -0.18    0.63
   4   0  -7    0.00    0.53
  -4   0  -7   -1.13    0.64
   4   0   7   -0.46    0.48
   4   0  -7    0.23    0.55
  -4   0   7    0.59    0.40
  -4   0  -7    0.02    0.70
  -4   1  -7    1.55    0.76
  -4  -1   7    1.56    0.64
   4   1   7    1.88    0.56
  -4  -1   7    0.03    0.35
   4  -1  -7    0.83    0.65
  -4  -1   7    2.05    0.49
  -4   1  -7    1.94    0.70
  -4  -1  -7    1.63    0.79
  -4   1   7   -0.09    0.28
   4   1  -7    1.78    0.49
   4   1  -7    1.57    0.59
  -4   1   7    1.34    0.59
   4  -1   7    1.23    0.86
  -4  -1  -7    1.23    0.76
   4   1  -7    0.70    0.53
   4  -2  -7   -0.55    0.45
  -4  -2   7    0.65    0.59
   4   2   7    1.16    0.52
  -4  -2   7   -0.31    0.54
  -4  -2   7    0.98    0.44
  -4   2  -7    0.80    0.63
  -4   2  -7    0.52    0.71
   4  -2   7    0.93    0.81
   4   2  -7    0.26    0.47
   4   2  -7   -0.23    0.47
  -4   2   7   -0.65    0.46
  -4  -2  -7    0.21    0.68
  -4  -2  -7    0.18    0.73
   4   3   7    7.38    0.80
   4  -3  -7    6.14    0.78
  -4  -3   7    7.66    0.72
  -4  -3   7    8.16    0.80
  -4  -3   7    7.93    0.88
  -4   3  -7    6.98    0.93
   4   3  -7    7.51    0.85
  -4  -3  -7    6.59    0.84
  -4  -3  -7    7.45    1.05
  -4   3   7    7.42    0.96
   4  -3   7    9.68    1.00
  -4   4  -7   11.39    1.15
  -4   4  -7   12.09    1.16
  -4  -4   7   12.22    0.92
   4   4   7   11.86    1.03
  -4  -4   7   10.71    0.99
  -4  -4   7   10.41    1.01
   4  -4  -7   10.12    1.03
  -4  -4  -7   11.66    1.07
   4  -4   7   11.53    1.14
  -4   4   7    7.13    0.95
   4   4  -7   10.54    1.03
  -4  -4  -7    8.79    1.19
  -4   5  -7    8.66    1.19
  -4  -5   7    7.51    0.88
  -4  -5   7    9.75    1.15
   4  -5  -7    6.15    1.03
  -4  -5   7    8.94    1.04
   4   5   7    8.19    1.15
  -4  -5  -7    6.91    0.99
   4   5  -7    8.39    0.96
  -4  -5  -7    8.03    1.00
  -4   5   7    6.95    1.01
   4  -5   7    6.88    1.11
  -4  -6   7   14.18    1.36
   4   6   7   18.28    1.58
  -4   6  -7   12.77    1.47
  -4  -6   7   17.31    1.46
  -4  -6   7   15.08    1.18
   4  -6  -7   17.88    1.53
   4  -6   7   17.81    1.71
  -4  -6  -7   13.77    1.38
  -4   6   7   12.56    1.42
   4   6  -7   16.46    1.49
   4  -7  -7   19.83    1.75
  -4   7  -7   16.53    1.73
   4   7   7   14.81    1.69
   4   7  -7   19.06    1.60
  -4   7   7   18.07    1.72
   4  -7   7   15.25    1.68
  -4   8  -7    1.30    1.33
   4  -8  -7    0.36    1.23
   4   8   7    1.29    1.17
   4  -8   7   -0.41    1.53
   4   8  -7    1.79    1.12
  -4   8   7   -1.61    1.18
   4   9   7    6.78    1.53
   4  -9  -7    8.44    1.65
  -4  -9   7    5.42    1.48
  -4   9  -7    8.15    1.71
   4   9  -7    8.81    1.57
   4  -9   7    6.92    1.70
  -4   9   7    8.36    1.68
  -4  -9  -7    8.34    1.67
   4  10   7    9.67    1.77
   4 -10  -7    7.34    1.85
  -4 -10   7    8.17    1.78
  -4  10  -7    9.04    1.92
  -4  10   7    9.01    1.88
  -4 -10  -7   12.35    1.91
   4 -10   7   10.38    1.98
   4  10  -7    9.52    1.74
   4 -11  -7   15.08    2.28
  -4 -11   7   15.55    2.19
   4  11   7   14.35    2.10
  -4  11  -7   12.96    2.54
  -4  11   7   14.62    2.30
   4 -11   7   20.70    2.49
  -4 -11  -7   17.93    2.30
  -4  12  -7    7.22    2.23
   4 -12  -7    7.92    2.54
  -4 -12   7   10.59    2.22
  -4 -12  -7    8.93    2.19
   4 -12   7   10.91    2.32
  -4  12   7    7.41    2.22
   4 -13  -7   14.97    3.01
  -4  13  -7   14.82    2.70
  -4 -13   7   14.03    2.52
   4 -13   7   21.06    3.27
  -4 -13  -7   18.20    2.72
  -4  14  -7    8.20    2.57
  -4 -14   7    2.83    2.35
  -4 -14  -7    2.93    2.31
  -4  14   7    1.70    2.88
   4 -14   7    1.67    2.36
   5   0   7    0.50    0.59
  -5   0   7    0.68    0.58
   5   0  -7    0.06    0.44
  -5   0   7   -0.64    0.46
  -5   0  -7   -0.62    0.63
  -5   0  -7   -0.21    0.77
  -5   0  -7    0.42    0.81
  -5  -1   7    4.86    0.75
   5   1   7    5.15    0.73
  -5   1  -7    4.80    0.77
  -5  -1   7    6.86    0.78
  -5   1  -7    5.19    1.03
  -5  -1   7    5.71    0.81
  -5   1  -7    5.69    0.81
  -5  -1  -7    4.29    0.84
  -5  -1  -7    4.75    0.93
   5   1  -7    5.26    0.57
  -5   1   7    5.66    0.64
   5  -1   7    5.40    0.97
  -5   1   7    4.62    0.61
  -5  -1  -7    5.71    0.85
   5   1  -7    6.42    0.63
  -5  -2   7   14.30    1.06
  -5  -2   7   15.58    1.15
   5   2   7   13.94    1.02
  -5  -2   7   13.25    1.00
  -5   2  -7   16.26    1.16
  -5   2  -7   15.39    1.41
  -5   2  -7   16.13    1.16
   5  -2  -7   14.73    1.09
   5   2  -7   13.67    1.01
  -5   2   7   14.51    1.06
   5  -2   7   16.26    1.29
  -5  -2  -7   13.68    1.34
  -5  -2  -7   13.89    1.08
  -5  -3   7    0.53    0.58
  -5   3  -7   -1.35    0.76
   5   3   7    0.31    0.65
  -5  -3   7    0.94    0.53
   5  -3  -7   -0.35    0.55
  -5   3  -7   -1.07    0.65
  -5  -3   7    0.34    0.61
  -5  -3  -7   -0.30    0.81
  -5   3   7    0.03    0.58
   5   3  -7    0.83    0.61
   5  -3   7    0.35    0.69
  -5  -3  -7   -0.51    0.58
   5  -4  -7    1.53    0.85
   5   4   7    0.99    0.77
  -5  -4   7    1.26    0.75
  -5  -4   7    2.16    0.68
  -5   4  -7    1.11    0.76
  -5   4  -7    1.40    0.83
  -5  -4   7    2.23    0.74
   5   4  -7    1.18    0.72
   5  -4   7    1.72    0.80
  -5   4   7    1.26    0.87
  -5  -4  -7    1.00    0.94
  -5  -4  -7    1.96    0.72
   5   5   7    0.63    0.90
  -5  -5   7    2.96    0.83
  -5  -5   7    1.48    0.74
  -5  -5   7    2.58    0.79
   5  -5  -7    2.08    0.85
  -5   5  -7    1.55    0.92
  -5  -5  -7    2.33    0.87
   5   5  -7    2.19    0.71
   5  -5   7    2.00    0.93
  -5  -5  -7    0.76    1.04
  -5   5   7    2.82    1.02
  -5  -5  -7    0.71    0.93
   5  -6  -7   24.27    1.77
  -5  -6   7   22.68    1.77
   5   6   7   21.44    1.62
  -5  -6   7   24.33    1.72
  -5  -6   7   21.89    1.67
   5   6  -7   20.13    1.53
  -5  -6  -7   24.80    1.83
   5  -6   7   24.80    1.82
  -5  -6  -7   26.53    2.07
   5  -7  -7    3.04    1.18
   5   7   7    2.62    1.02
  -5  -7   7    2.23    1.02
  -5   7  -7    3.52    1.25
  -5  -7   7    0.49    1.01
  -5  -7   7    0.03    0.97
   5   7  -7    1.82    1.16
   5  -7   7    2.32    1.17
  -5   8  -7   22.61    2.13
   5   8   7   22.81    2.07
   5  -8  -7   17.54    1.94
  -5  -8   7   27.70    1.98
  -5  -8   7   26.67    2.19
  -5  -8  -7   21.72    1.97
   5   8  -7   28.78    2.01
  -5   8   7   22.97    2.08
   5  -8   7   23.86    2.12
  -5  -9   7    5.11    1.46
   5  -9  -7    7.01    1.63
  -5   9  -7    4.50    1.61
  -5  -9   7    5.24    1.50
   5   9   7    2.96    1.64
  -5  -9  -7    6.40    1.56
  -5   9   7    4.84    1.61
   5  -9   7    7.75    1.98
   5   9  -7    7.20    1.49
  -5  10  -7   15.31    2.19
  -5 -10   7   12.90    1.89
   5  10   7   13.32    1.90
   5 -10  -7   16.83    2.12
  -5 -10   7   11.31    1.88
   5 -10   7   13.92    2.09
  -5  10   7    9.13    1.95
  -5 -10  -7   15.54    2.03
  -5  11  -7    6.77    2.00
   5 -11  -7    2.15    1.79
  -5 -11   7    4.95    1.77
  -5 -11  -7    4.63    1.82
  -5  11   7    6.24    2.01
   5 -11   7    3.83    1.89
   5 -12  -7    9.44    2.30
  -5  12  -7   11.63    2.75
  -5 -12   7   12.34    2.59
  -5  12   7   17.81    2.90
  -5 -12  -7   14.15    2.38
   5 -12   7   17.43    2.57
  -5 -13   7    3.76    2.11
  -5  13  -7    2.22    2.23
  -5 -13  -7    2.07    2.09
  -5  14  -7   21.36    3.05
  -5 -14   7   16.90    2.81
  -5 -14  -7   16.47    2.83
  -6   0   7    0.52    0.48
  -6   0  -7    0.20    0.88
   6   0   7   -0.97    0.58
  -6   0  -7   -0.40    0.78
  -6   0   7   -0.22    0.54
  -6   0  -7   -0.24    0.75
   6  -1  -7    7.70    0.65
  -6   1  -7    8.20    1.29
  -6  -1   7    9.24    1.00
   6   1   7    7.96    0.77
  -6   1  -7    7.95    0.88
  -6  -1   7    9.78    0.87
  -6  -1   7    8.45    0.91
  -6   1  -7    8.91    0.95
  -6  -1  -7    8.59    1.06
  -6   1   7    8.77    0.79
  -6  -1  -7    9.63    1.29
  -6  -1  -7    8.47    1.12
  -6   1   7    7.27    0.75
   6  -1   7   10.25    1.08
  -6  -2   7    3.30    0.59
  -6   2  -7    3.56    1.10
  -6  -2   7    4.80    0.75
  -6   2  -7    4.51    0.76
   6   2   7    1.69    0.60
  -6   2  -7    2.88    0.75
   6  -2  -7    3.49    0.60
  -6  -2   7    4.39    0.83
  -6  -2  -7    3.81    0.83
   6   2  -7    3.41    0.53
  -6   2   7    3.37    0.62
   6  -2   7    3.30    0.90
  -6  -2  -7    4.12    1.11
  -6   3  -7    6.26    0.95
   6   3   7    7.90    0.84
  -6  -3   7    7.75    0.81
  -6   3  -7   11.00    1.16
  -6  -3   7    6.12    0.82
   6  -3  -7    8.25    0.89
  -6  -3   7    7.59    0.97
   6  -3   7    8.47    1.00
  -6   3   7    8.84    0.89
  -6  -3  -7    7.21    0.87
   6   3  -7    7.32    0.83
  -6  -3  -7    7.45    1.25
  -6   4  -7   -0.16    0.80
   6  -4  -7   -0.68    0.63
  -6   4  -7    0.38    0.81
  -6  -4   7    0.39    0.59
  -6  -4   7    0.35    0.76
  -6  -4   7   -0.01    0.67
   6   4   7   -1.12    0.69
  -6  -4  -7    0.30    0.68
  -6  -4  -7    0.31    1.02
  -6   4   7    0.68    0.71
   6   4  -7    0.11    0.61
   6  -4   7    0.43    0.77
  -6  -5   7   29.32    1.84
   6   5   7   26.79    1.63
   6  -5  -7   25.77    1.90
  -6  -5   7   25.68    1.62
  -6   5  -7   25.39    1.80
  -6  -5   7   26.54    1.79
   6   5  -7   29.01    1.67
  -6  -5  -7   27.13    1.83
   6  -5   7   28.36    2.08
  -6  -5  -7   24.31    2.05
  -6   5   7   25.50    1.84
  -6  -5  -7   25.61    1.74
   6   6   7    1.73    0.86
  -6  -6   7    1.03    0.94
  -6  -6   7    1.11    0.82
   6  -6  -7    0.90    0.95
  -6  -6   7   -0.31    1.00
  -6  -6  -7    2.06    1.26
   6  -6   7    0.05    0.99
   6   6  -7   -0.20    0.87
  -6  -6  -7   -0.03    1.05
  -6  -6  -7   -0.53    0.89
   6   7   7   13.36    1.41
  -6  -7   7   11.56    1.46
  -6  -7   7   13.98    1.49
  -6  -7   7   11.70    1.38
   6  -7  -7   13.74    1.54
   6   7  -7   14.60    1.50
  -6  -7  -7   13.27    1.70
  -6  -7  -7   10.15    1.75
  -6  -7  -7   12.55    1.61
   6  -7   7   12.15    1.56
   6   8   7   -1.06    1.05
   6  -8  -7    0.75    1.25
  -6  -8   7    1.11    1.23
  -6   8  -7    0.43    1.32
  -6  -8   7    0.38    1.15
  -6  -8  -7    3.20    1.55
  -6  -8  -7    2.93    1.61
   6   8  -7   -0.16    1.25
  -6   8   7    0.82    1.23
   6  -8   7   -1.02    1.26
  -6  -9   7   23.60    2.10
  -6   9  -7   22.09    2.49
   6  -9  -7   21.96    2.17
  -6  -9   7   22.95    2.11
  -6   9   7   20.07    2.17
  -6  -9  -7   24.31    2.59
  -6  -9  -7   21.18    2.11
   6  -9   7   17.78    2.15
  -6  10  -7   -1.19    1.97
   6 -10  -7   -1.00    1.50
  -6 -10   7   -0.74    1.51
  -6 -10   7   -0.10    1.42
  -6  10   7   -1.00    1.58
   6 -10   7   -0.46    1.60
  -6 -10  -7   -0.03    1.82
  -6 -10  -7    1.68    1.54
  -6  11  -7   43.45    3.30
  -6 -11   7   36.42    2.79
  -6 -11   7   32.49    3.03
   6 -11   7   36.46    3.09
  -6 -11  -7   32.38    2.83
  -6  11   7   36.11    3.09
  -6  12  -7    2.62    2.06
  -6 -12   7    0.23    1.78
  -6 -12   7    4.86    2.09
  -6  12   7   -0.22    2.42
  -6 -12  -7   -1.44    1.76
  -6 -13   7   20.42    2.67
  -6  13  -7   22.17    3.02
  -6 -13  -7   18.24    2.65
  -6  13   7   13.95    2.72
   7   0   7   -0.13    0.52
  -7   0  -7    1.01    0.99
  -7   0  -7    0.05    0.81
  -7   0   7   -0.08    0.49
  -7   0   7    0.18    0.59
  -7   0  -7   -0.37    0.72
   7   0  -7    0.32    0.28
   7  -1  -7   -0.41    0.38
   7   1   7   -0.09    0.54
  -7   1  -7    1.06    1.09
  -7   1  -7   -0.31    0.55
  -7  -1   7    0.38    0.53
  -7  -1   7   -1.93    0.78
  -7  -1   7   -0.72    0.55
  -7   1  -7    0.15    0.75
  -7  -1  -7   -0.17    0.77
   7  -1   7   -0.20    0.72
  -7   1   7   -0.40    0.54
   7   1  -7   -0.31    0.21
  -7  -1  -7    0.35    0.80
  -7   1   7   -0.13    0.59
  -7  -1  -7    0.81    0.98
   7   2   7   -0.19    0.57
  -7   2  -7   -0.26    0.61
  -7  -2   7   -0.98    0.58
   7  -2  -7    0.58    0.53
  -7   2  -7   -1.36    0.75
  -7   2  -7   -0.04    1.05
  -7  -2   7    0.12    0.67
  -7  -2   7   -0.31    0.51
  -7   2   7    0.77    0.62
   7  -2   7   -0.76    0.78
  -7  -2  -7    1.00    1.05
  -7  -2  -7   -0.95    0.72
  -7   3  -7    2.19    0.77
   7  -3  -7   -0.11    0.60
  -7   3  -7    0.87    0.90
  -7  -3   7    0.72    0.60
  -7  -3   7    2.08    0.67
  -7  -3   7    0.33    0.86
   7   3   7    1.98    0.61
  -7  -3  -7   -0.11    1.08
   7  -3   7    1.83    0.92
   7   3  -7    2.52    0.54
  -7  -3  -7    1.34    0.79
  -7   3   7    1.46    0.77
  -7   4  -7   -0.35    0.78
   7   4   7    0.57    0.69
  -7  -4   7    2.09    0.71
  -7   4  -7    2.55    1.04
   7  -4  -7    0.94    0.66
  -7  -4   7    0.25    0.88
  -7  -4   7    0.84    0.72
   7  -4   7    0.93    0.97
  -7  -4  -7    3.46    1.28
  -7  -4  -7    0.95    0.70
   7   4  -7    0.49    0.59
  -7   4   7   -1.02    0.84
   7  -5  -7   -0.66    0.75
  -7   5  -7   -0.89    0.85
  -7  -5   7   -1.46    0.81
  -7  -5   7    1.51    0.96
   7   5   7   -0.25    0.79
  -7  -5   7    0.83    0.81
  -7   5  -7    0.38    0.92
  -7  -5  -7   -0.09    1.17
  -7  -5  -7    0.13    0.81
   7  -5   7   -0.15    1.02
   7   5  -7    0.18    0.69
  -7  -5  -7    0.15    0.92
  -7   5   7    1.01    0.86
   7   6   7   21.57    1.59
  -7  -6   7   20.43    1.76
   7  -6  -7   22.33    1.79
  -7  -6   7   21.76    1.57
  -7  -6   7   22.47    1.74
  -7   6   7   20.38    1.87
   7   6  -7   23.17    1.65
  -7  -6  -7   20.14    1.79
  -7  -6  -7   18.81    1.61
  -7  -6  -7   21.70    2.17
   7  -6   7   23.12    1.80
  -7   7  -7    2.32    1.24
   7   7   7   -0.52    1.13
   7  -7  -7    1.55    1.10
  -7  -7   7    0.76    1.22
  -7  -7   7    3.31    1.23
   7  -7   7    0.52    1.17
  -7   7   7    2.66    1.45
  -7  -7  -7    2.57    1.51
  -7  -7  -7    1.52    1.13
  -7  -8   7   46.79    3.01
  -7  -8   7   52.18    3.07
  -7   8  -7   52.14    3.10
   7  -8  -7   54.56    3.05
  -7   8   7   46.88    2.95
  -7  -8  -7   48.04    2.94
  -7  -8  -7   45.73    3.41
   7  -8   7   51.88    3.34
  -7  -9   7    0.36    1.47
  -7   9  -7    2.58    1.90
  -7  -9   7    1.29    1.34
   7  -9   7    2.11    1.85
  -7   9   7    0.49    1.41
  -7  -9  -7    0.20    1.73
  -7  -9  -7    0.41    1.34
  -7  10  -7   23.86    2.54
  -7 -10   7   20.35    2.21
  -7 -10   7   24.60    2.43
  -7  10   7   23.95    2.44
  -7 -10  -7   18.80    2.67
  -7 -10  -7   22.14    2.30
  -7 -11   7    1.78    1.69
  -7 -11   7    1.86    1.89
  -7  11  -7    2.95    1.95
  -7  11   7    2.09    1.89
  -7 -11  -7    0.83    1.66
  -7 -11  -7    2.26    2.18
  -7 -12   7   22.07    2.73
  -7 -12   7   17.09    2.44
  -7  12  -7   15.61    2.70
  -7  12   7   26.58    3.20
  -7 -12  -7   21.67    2.86
  -7 -12  -7   18.28    3.37
  -7  13  -7    2.25    2.30
  -7 -13   7   -0.49    2.41
  -7 -13  -7   -1.42    2.90
  -7  13   7   -0.88    2.13
  -7 -13  -7    0.69    2.01
  -8   0  -7   -0.77    0.68
  -8   0  -7   -0.58    1.08
  -8   0   7   -0.88    0.55
  -8   0  -7   -0.09    0.94
  -8   0   7   -0.44    0.48
   8   0   7   -0.60    0.52
  -8  -1   7    5.84    0.68
  -8   1  -7    6.40    1.02
   8  -1  -7    5.75    0.41
  -8   1  -7    5.67    0.89
  -8  -1   7    5.95    0.70
  -8  -1   7    4.19    0.99
  -8   1  -7    4.36    1.34
   8   1   7    6.29    0.66
  -8  -1  -7    5.68    1.05
  -8   1   7    6.02    0.77
  -8  -1  -7    5.29    0.98
   8  -1   7    5.07    0.86
  -8  -1  -7    8.78    1.48
  -8   1   7    6.25    0.71
  -8  -2   7    0.03    0.59
  -8  -2   7    0.15    0.49
   8  -2  -7    1.28    0.47
  -8  -2   7   -0.15    0.97
  -8   2  -7   -0.05    1.19
  -8   2  -7   -0.91    0.80
   8   2   7    0.61    0.52
  -8   2  -7    0.21    0.80
  -8   2   7    0.67    0.60
  -8  -2  -7    1.80    1.18
  -8  -2  -7    1.57    0.82
   8  -2   7   -0.23    0.89
  -8  -3   7    8.67    0.79
  -8   3  -7    8.60    1.22
  -8  -3   7    9.00    0.93
   8  -3  -7    9.33    0.84
   8   3   7    9.65    0.88
  -8   3  -7    9.25    1.17
  -8  -3   7    8.66    1.16
   8  -3   7    8.15    1.15
   8   3  -7    9.62    0.64
  -8  -3  -7    6.88    1.03
  -8   3   7    8.83    1.01
  -8  -3  -7    8.78    1.58
   8   4   7    3.08    0.79
  -8   4  -7    3.75    1.00
  -8   4  -7    3.07    0.95
  -8  -4   7    3.48    1.00
  -8  -4   7    3.53    0.79
  -8  -4   7    4.28    0.75
   8  -4  -7    4.93    0.87
  -8  -4  -7    3.08    0.94
  -8  -4  -7    3.61    1.38
   8  -4   7    0.86    1.01
  -8   4   7    3.13    0.84
   8   4  -7    3.47    0.64
   8   5   7    6.29    0.97
  -8   5  -7    9.32    1.29
  -8   5  -7    8.34    1.44
  -8  -5   7    8.14    1.09
  -8  -5   7   10.06    1.27
  -8  -5   7    6.73    1.00
   8  -5  -7    8.47    1.17
  -8  -5  -7    7.91    1.10
  -8  -5  -7    9.01    1.67
   8  -5   7    8.10    1.20
  -8   5   7    8.50    1.32
  -8  -5  -7    8.31    1.09
   8   5  -7    8.90    0.99
   8  -6  -7    7.30    1.29
  -8  -6   7    7.17    1.40
  -8   6  -7    5.29    1.28
  -8  -6   7    5.18    1.19
  -8  -6  -7    6.91    1.75
  -8   6   7    7.82    1.47
   8  -6   7    7.45    1.28
  -8  -6  -7    5.92    1.33
  -8   7  -7   15.66    1.83
  -8  -7   7   18.74    1.64
  -8  -7   7   16.96    1.84
  -8  -7  -7   18.22    1.72
  -8  -7  -7   19.65    2.31
   8  -7   7   18.25    1.82
  -8   7   7   17.00    1.96
  -8  -8   7    1.25    1.45
  -8   8  -7    3.01    1.45
  -8  -8   7    1.95    1.20
  -8  -8  -7    4.07    1.34
  -8   8   7    1.48    1.35
  -8  -8  -7    5.51    1.87
  -8   9  -7   31.67    2.66
  -8  -9   7   31.05    2.56
  -8  -9   7   30.31    2.53
  -8   9   7   27.50    2.45
  -8  -9  -7   31.96    3.02
  -8  -9  -7   29.39    2.56
  -8  10  -7    8.64    2.36
  -8 -10   7   10.34    1.88
  -8 -10   7    7.46    1.98
  -8 -10  -7   10.81    2.13
  -8 -10  -7   12.52    2.51
  -8  10   7    8.03    2.21
  -8 -11   7    3.61    2.09
  -8  11  -7    7.67    2.18
  -8 -11   7    7.62    2.23
  -8  11   7    7.06    2.06
  -8 -11  -7   13.38    2.62
  -8 -11  -7   13.49    2.40
  -8  12  -7    8.89    2.43
  -8 -12   7    4.41    1.96
  -8 -12  -7    4.68    2.52
  -8 -12  -7    7.61    2.46
  -8  13  -7   13.73    3.17
  -8 -13   7   12.40    2.77
  -8 -13  -7    8.47    2.34
  -8 -13  -7   11.99    2.96
  -9   0  -7    0.44    0.84
   9   0   7   -0.55    0.48
  -9   0  -7    0.75    0.82
  -9   0   7    0.23    0.59
  -9   0  -7   -0.58    1.21
  -9   0   7    0.16    0.49
   9   1   7   13.38    0.91
  -9   1  -7   17.54    1.42
  -9   1  -7   15.42    1.21
  -9  -1   7   14.78    0.96
  -9  -1   7   16.17    1.67
  -9  -1   7   15.41    0.95
  -9   1  -7   15.60    1.93
  -9   1   7   14.99    1.06
   9  -1   7   13.59    1.04
  -9  -1  -7   14.22    1.31
  -9  -1  -7   14.31    1.86
  -9  -1  -7   14.88    1.35
  -9   1   7   14.90    1.03
  -9  -2   7    1.62    0.50
  -9   2  -7    0.92    0.90
  -9   2  -7   -0.20    1.31
   9  -2  -7    1.01    0.38
  -9   2  -7    0.88    0.81
  -9  -2   7    1.57    0.64
   9   2   7    0.92    0.45
  -9  -2   7    1.12    0.93
   9  -2   7    1.42    0.78
  -9  -2  -7    0.53    1.24
  -9  -2  -7    0.78    0.83
  -9   2   7    0.94    0.68
  -9  -3   7   18.22    1.27
   9   3   7   18.71    1.14
  -9   3  -7   20.20    1.48
  -9   3  -7   20.40    1.51
   9  -3  -7   17.05    1.18
  -9  -3   7   17.76    1.76
  -9  -3   7   17.79    1.14
  -9  -3  -7   20.77    1.50
  -9   3   7   15.81    1.27
  -9  -3  -7   19.50    2.07
   9  -3   7   16.15    1.45
  -9  -4   7    2.17    1.26
   9  -4  -7    3.54    0.78
  -9  -4   7    3.77    0.88
  -9  -4   7    2.75    0.77
  -9   4  -7    3.26    1.19
  -9   4  -7    4.12    1.13
   9  -4   7    5.59    1.12
  -9  -4  -7    2.32    1.50
  -9  -4  -7    1.98    0.93
  -9   4   7    3.36    1.01
  -9   5  -7   10.06    1.56
  -9  -5   7   10.44    1.25
  -9  -5   7   13.41    1.67
  -9  -5  -7   13.11    1.97
   9  -5   7   12.90    1.51
  -9  -5  -7   13.95    1.41
  -9   5   7   11.12    1.43
  -9  -6   7   10.97    1.35
  -9   6  -7   15.73    1.68
  -9  -6   7   13.32    1.72
  -9  -6  -7   12.27    1.56
  -9  -6  -7   13.08    2.05
  -9   6   7   14.84    1.70
  -9  -7   7    3.50    1.27
  -9  -7   7    3.19    1.45
  -9   7  -7    4.84    1.45
  -9   7   7    0.82    1.24
  -9  -7  -7    3.02    1.75
  -9  -7  -7    4.58    1.43
  -9  -8   7   21.47    2.00
  -9  -8   7   18.49    1.98
  -9   8  -7   19.01    2.13
  -9  -8  -7   16.59    2.02
  -9   8   7   18.30    2.00
  -9  -8  -7   18.40    2.50
  -9   9  -7    7.16    1.83
  -9  -9   7    5.32    1.46
  -9  -9   7    4.08    1.81
  -9   9   7    4.54    1.65
  -9  -9  -7   -0.26    2.44
  -9  -9  -7    6.42    1.83
  -9 -10   7   17.68    2.45
  -9  10  -7   16.33    2.36
  -9 -10   7   16.18    2.28
  -9 -10  -7   17.07    2.09
  -9 -10  -7   13.83    2.64
  -9  10   7   14.09    2.15
  -9 -11   7   13.60    2.08
  -9  11  -7   15.86    2.50
  -9 -11   7   16.22    2.52
  -9 -11  -7    9.56    2.73
  -9 -11  -7   11.25    2.34
  -9  11   7   11.61    2.24
  -9 -12   7   11.17    2.19
  -9  12  -7   10.99    2.50
  -9 -12  -7    8.35    2.44
  -9 -12  -7    8.58    2.80
 -10   0  -7   -0.74    0.78
 -10   0   7    0.89    0.47
 -10   0  -7    2.04    1.44
  10   0   7   -0.76    0.42
 -10   0  -7    0.28    0.81
 -10   0   7   -0.44    0.56
 -10   1  -7   -2.24    1.31
 -10  -1   7    0.38    0.41
 -10  -1   7   -0.71    1.03
 -10  -1   7    0.94    0.41
 -10   1  -7    0.72    0.85
 -10   1  -7   -0.22    0.85
 -10  -1  -7   -0.42    1.33
 -10  -1  -7    0.63    0.84
 -10   1   7   -0.67    0.52
 -10   1   7   -0.20    0.62
 -10   2  -7    5.69    1.09
 -10  -2   7    7.00    0.61
 -10  -2   7    4.20    1.43
 -10  -2   7    6.40    0.66
 -10   2  -7    5.98    1.67
 -10   2  -7    7.72    1.18
 -10  -2  -7    5.53    1.70
 -10   2   7    6.59    0.85
 -10  -2  -7    7.77    1.15
 -10  -3   7    2.30    1.40
 -10   3  -7    1.81    1.06
 -10  -3   7    1.19    0.57
 -10  -3   7    2.48    0.74
 -10  -3  -7    1.13    0.91
 -10   3   7    3.32    0.94
 -10  -3  -7    2.11    1.51
 -10  -4   7    7.34    1.35
 -10   4  -7    5.94    1.15
 -10  -4   7    7.53    0.95
 -10  -4  -7    6.13    1.77
 -10   4   7    5.93    1.11
 -10  -4  -7    7.88    1.20
 -10   5  -7    4.30    1.22
 -10  -5   7    5.13    1.05
 -10  -5   7    5.56    1.54
 -10   5   7    6.58    1.12
 -10  -5  -7    4.50    1.12
 -10  -5  -7    3.16    1.74
 -10  -6   7   16.42    1.54
 -10  -6   7   14.06    1.72
 -10   6  -7   14.29    1.68
 -10   6   7   11.49    1.69
 -10  -6  -7   16.86    2.66
 -10  -6  -7   14.05    1.58
 -10  -7   7    6.03    1.69
 -10  -7   7    4.02    1.41
 -10   7  -7    2.01    1.37
 -10  -7  -7    4.64    1.22
 -10   7   7    1.27    1.50
 -10  -7  -7    4.70    1.96
 -10   8  -7   20.94    2.45
 -10  -8   7   23.69    2.06
 -10  -8   7   25.09    2.26
 -10  -8  -7   20.00    2.74
 -10  -8  -7   21.91    2.16
 -10   8   7   21.17    2.35
 -10   9  -7    1.64    1.64
 -10  -9   7    3.89    1.39
 -10  -9   7    5.98    1.92
 -10   9   7   -2.50    1.42
 -10  -9  -7    2.87    1.46
 -10  -9  -7    5.38    2.23
 -10 -10   7   20.37    2.43
 -10 -10   7   25.61    2.78
 -10  10  -7   25.58    2.92
 -10  10   7   24.05    2.57
 -10 -10  -7   23.18    3.11
 -10 -10  -7   22.62    2.32
 -10 -11   7    1.09    1.97
 -10  11  -7    1.94    2.08
 -10 -11  -7   -0.42    1.57
 -10 -11  -7   -3.10    2.23
 -10 -12   7   20.78    2.79
 -10 -12  -7   15.58    3.62
 -10 -12  -7   18.02    2.77
 -11   0  -7   -1.52    1.46
 -11   0  -7   -0.80    0.87
 -11   0   7    0.42    0.38
 -11   1  -7    5.19    1.17
 -11  -1   7    2.58    1.29
 -11   1  -7    1.63    1.60
 -11   1   7    3.92    0.74
 -11   1   7    3.31    0.59
 -11  -1  -7    2.60    1.66
 -11   2  -7   -1.13    1.54
 -11   2  -7   -1.33    0.89
 -11  -2   7   -0.83    1.16
 -11  -2   7    0.52    0.35
 -11   2   7    0.33    0.71
 -11  -2  -7   -0.33    1.52
 -11  -3   7    5.44    0.71
 -11   3  -7    5.10    1.21
 -11  -3   7    3.33    1.56
 -11  -3  -7    4.74    1.75
 -11   3   7    3.23    0.85
 -11  -4   7   -0.95    0.73
 -11   4  -7    0.28    1.12
 -11  -4   7   -0.88    1.47
 -11  -4  -7    0.82    1.57
 -11   4   7    0.22    0.89
 -11  -4  -7   -0.06    0.96
 -11   5  -7   10.56    1.61
 -11  -5   7    7.55    1.74
 -11  -5   7    7.55    1.08
 -11  -5  -7    7.37    2.01
 -11   5   7    9.51    1.40
 -11  -5  -7    8.48    1.38
 -11   6  -7    2.70    1.52
 -11  -6   7    3.80    1.41
 -11  -6   7    1.48    1.08
 -11   6   7    1.71    1.31
 -11  -6  -7    2.02    1.33
 -11  -6  -7    0.17    1.73
 -11   7  -7   32.16    2.43
 -11  -7   7   28.73    2.47
 -11  -7   7   28.46    2.10
 -11   7   7   31.63    2.34
 -11  -7  -7   32.06    3.14
 -11  -7  -7   29.90    2.23
 -11   8  -7   -0.35    1.76
 -11  -8   7    0.24    1.74
 -11  -8   7    1.21    1.48
 -11  -8  -7    0.14    2.06
 -11  -8  -7    1.97    1.50
 -11   8   7    1.55    1.38
 -11   9  -7   18.90    2.55
 -11  -9   7   16.06    2.39
 -11  -9   7   15.00    1.99
 -11  -9  -7   14.80    1.86
 -11   9   7   16.83    2.44
 -11  -9  -7   16.66    2.82
 -11  10  -7    4.26    1.95
 -11 -10   7    1.36    1.79
 -11 -10  -7   -2.84    1.73
 -11 -10  -7   -0.11    2.27
 -11  10   7    2.50    1.80
 -11 -11   7   14.87    2.43
 -11  11  -7   23.77    2.84
 -11 -11  -7   13.14    3.44
 -11 -11  -7   18.04    2.56
 -12   0  -7   -0.69    0.82
 -12   0  -7    0.81    1.67
 -12   1  -7   -0.65    1.59
 -12   1  -7    0.64    1.03
 -12  -1  -7   -1.65    1.64
 -12   1   7   -0.86    0.46
 -12  -2   7    0.48    1.55
 -12   2  -7    2.86    1.78
 -12   2  -7    1.75    1.00
 -12  -2  -7   -1.73    1.58
 -12   2   7    0.09    0.66
 -12  -3   7   -2.82    1.55
 -12   3  -7    1.42    1.08
 -12  -3  -7    0.60    1.72
 -12   3   7    1.47    0.86
 -12  -4   7    9.81    1.97
 -12   4  -7   11.73    1.55
 -12  -4   7   10.05    0.98
 -12  -4  -7    8.90    2.10
 -12   4   7    9.85    1.32
 -12  -4  -7    7.13    1.15
 -12   5  -7    1.11    1.34
 -12  -5   7    0.79    0.89
 -12  -5   7   -0.52    1.66
 -12  -5  -7    0.28    2.25
 -12  -5  -7    1.30    1.11
 -12   5   7    1.69    1.31
 -12  -6   7   17.21    1.50
 -12  -6   7   15.69    2.03
 -12   6  -7   22.17    1.98
 -12  -6  -7   14.51    2.54
 -12  -6  -7   17.09    1.75
 -12   6   7   18.35    1.88
 -12   7  -7   -1.03    1.60
 -12  -7   7   -0.38    1.00
 -12  -7   7    1.62    1.82
 -12  -7  -7    1.45    1.29
 -12  -7  -7    2.04    2.06
 -12   7   7   -0.61    1.46
 -12   8  -7   19.21    2.25
 -12  -8   7   23.11    1.95
 -12  -8   7   20.27    2.37
 -12  -8  -7   26.07    2.18
 -12  -8  -7   22.44    3.04
 -12   8   7   24.53    2.46
 -12  -9   7    5.89    1.60
 -12   9  -7    6.98    1.94
 -12  -9   7    0.38    2.03
 -12   9   7    3.46    1.70
 -12  -9  -7    6.67    3.02
 -12  -9  -7    5.90    1.77
 -12 -10   7   18.77    2.24
 -12  10  -7   19.32    2.60
 -12 -10  -7   14.58    3.49
 -12 -10  -7   11.69    2.16
 -12  10   7   21.01    2.75
 -13   0  -7   -0.57    1.76
 -13   1  -7   -2.40    1.70
 -13   1  -7   -0.36    0.91
 -13  -1  -7   -0.11    1.85
 -13  -2   7    0.86    1.45
 -13   2  -7   -0.22    1.09
 -13   2  -7    1.40    1.92
 -13  -2  -7   -0.22    1.85
 -13   2   7    1.35    0.65
 -13   3  -7    0.31    1.10
 -13  -3   7   -1.08    1.37
 -13  -3  -7    3.17    0.89
 -13   3   7    1.00    0.82
 -13  -3  -7    2.56    1.95
 -13  -4   7    1.91    1.55
 -13   4  -7    0.61    1.21
 -13   4   7    0.12    1.04
 -13  -4  -7    1.17    2.01
 -13  -4  -7   -0.86    0.86
 -13  -5   7    9.47    1.09
 -13   5  -7    5.80    1.53
 -13  -5   7    8.86    1.83
 -13  -5  -7    8.29    1.23
 -13  -5  -7    4.97    2.17
 -13   5   7    5.99    1.31
 -13  -6   7    6.90    1.85
 -13   6  -7    5.16    1.42
 -13  -6   7    6.77    1.16
 -13  -6  -7    3.89    1.16
 -13  -6  -7    8.18    2.31
 -13   6   7    6.96    1.53
 -13  -7   7   13.22    2.39
 -13  -7   7   10.67    1.42
 -13   7  -7    8.65    2.00
 -13   7   7   13.32    1.92
 -13  -7  -7    4.03    2.34
 -13  -7  -7   13.09    1.73
 -13   8  -7    5.78    2.06
 -13  -8   7    8.91    2.01
 -13  -8   7    6.18    1.49
 -13  -8  -7    8.72    2.58
 -13   8   7    9.83    2.02
 -13  -8  -7    7.74    1.79
 -13  -9   7   15.40    2.02
 -13   9  -7   10.69    2.16
 -13  -9  -7   13.19    1.95
 -13   9   7   12.97    2.36
 -13  -9  -7   14.66    2.94
 -14   0  -7    1.44    1.99
 -14   1  -7   -1.54    1.93
 -14   1  -7    0.95    0.98
 -14  -1  -7    0.13    1.95
 -14  -2   7    4.53    1.77
 -14   2  -7    2.88    1.16
 -14  -2  -7    2.86    2.13
 -14  -2  -7    4.26    0.84
 -14  -3   7    1.31    1.65
 -14   3  -7    3.95    1.36
 -14   3   7    2.34    0.84
 -14  -3  -7    1.19    0.76
 -14  -3  -7    3.17    2.16
 -14  -4   7    6.04    1.86
 -14   4  -7    3.60    1.36
 -14  -4  -7    4.02    0.95
 -14   4   7    5.64    1.14
 -14  -4  -7    2.65    2.18
 -14  -5   7    4.23    1.81
 -14   5  -7    7.89    1.62
 -14   5   7    8.69    1.49
 -14  -5  -7    6.25    2.40
 -14  -5  -7    8.57    1.17
 -14   6  -7    2.95    1.64
 -14  -6   7    1.51    2.10
 -14   6   7    4.01    1.42
 -14  -6  -7    0.97    2.26
 -14  -6  -7    4.90    1.23
 -14  -7   7   15.91    2.31
 -14   7  -7   10.50    2.07
 -14  -7  -7   11.17    2.69
 -14  -7  -7   10.83    1.60
 -14   7   7    8.83    1.84
 -14  -8   7    3.01    1.28
 -14   8  -7    3.40    1.96
 -14  -8  -7    1.04    2.30
 -14  -8  -7    2.70    1.38
 -14   8   7    2.18    1.82
 -15   0  -7   -1.02    2.05
 -15   1  -7    3.07    2.21
 -15  -1  -7   -1.66    2.06
 -15   2  -7    0.93    1.09
 -15  -2  -7   -1.15    2.60
 -15  -3   7   -0.26    1.70
 -15   3  -7    0.39    1.19
 -15  -3  -7    0.40    2.14
 -15   4  -7   -0.23    1.37
 -15  -4   7    0.45    1.74
 -15   4   7    2.54    1.03
 -15  -4  -7   -1.88    2.15
 -15  -5   7    2.65    2.17
 -15   5  -7    2.26    1.41
 -15  -5  -7   -2.90    2.12
 -15   5   7    0.82    1.19
 -15   6  -7    7.12    1.82
 -15  -6   7   12.73    2.30
 -15  -6  -7    9.43    3.11
 -15   6   7    9.18    1.56
 -15   7  -7   -0.54    1.67
 -15  -7   7   -0.43    2.26
 -15   7   7    1.14    1.76
 -15  -7  -7    1.27    1.36
 -15  -7  -7    0.55    2.41
 -16   0  -7    1.01    2.28
 -16   1  -7    1.07    2.82
 -16  -1  -7    2.83    2.39
 -16  -2  -7    0.22    2.81
 -16  -3   7    0.88    2.30
 -16   3  -7    5.14    1.34
 -16  -3  -7    5.70    2.56
 -16  -4   7   -0.29    1.85
 -16   4  -7   -0.04    1.32
 -16  -4  -7   -1.12    2.88
 -16  -5   7    5.50    2.48
 -16   5  -7    5.93    1.73
 -16  -5  -7    0.71    2.42
 -17   0  -7    3.85    2.64
 -17  -1  -7   -0.18    2.36
 -17  -2  -7    2.48    3.14
 -17  -3  -7    1.14    2.59
   0   0  -8  754.04   24.36
   0   0   8  746.03   24.47
   0   0   8  768.10   24.37
   0   0  -8  708.67   24.42
   0   1  -8   -0.82    0.70
   0   1  -8   -0.23    0.29
   0  -1   8   -1.04    0.68
   0  -1  -8    0.97    0.71
   0   1   8    0.64    0.67
   0  -1  -8    0.34    0.51
   0   1   8   -0.32    0.72
   0   1  -8   -0.85    0.63
   0  -1   8    0.53    0.69
   0   2  -8  527.17   17.53
   0  -2  -8  531.72   17.53
   0   2   8  530.00   17.55
   0   2   8  555.43   17.57
   0   2  -8  504.79   17.51
   0  -2   8  551.19   17.55
   0  -2   8  528.89   17.54
   0   3  -8    0.49    0.69
   0   3   8   -0.05    0.65
   0   3  -8    0.06    0.66
   0  -3   8   -0.89    0.65
   0  -3  -8    0.59    0.65
   0  -3   8    0.37    0.65
   0   4   8  255.55    8.96
   0  -4   8  262.44    8.97
   0   4  -8  261.38    8.97
   0  -4   8  260.36    8.95
   0   5   8    0.59    0.85
   0  -5   8    0.25    0.85
   0  -5  -8    0.37    0.87
   0   5  -8    1.72    0.87
   0  -6   8  187.60    7.03
   0   6  -8  192.10    7.02
   0  -6  -8  190.65    7.05
   0   6   8  196.43    7.05
   0  -7   8   -1.70    1.00
   0  -7  -8   -1.40    1.03
   0   7  -8   -0.53    1.04
   0   7   8   -0.76    1.02
   0  -8  -8  119.65    5.12
   0   8  -8  123.17    5.07
   0  -8   8  119.03    5.07
   0   8   8  116.69    5.03
   0   9  -8   -0.61    1.32
   0   9   8   -0.20    1.30
   0  -9  -8    0.71    1.41
   0  -9   8   -0.87    1.35
   0 -10  -8   56.80    3.44
   0  10   8   47.23    3.23
   0 -10   8   46.17    3.29
   0  10  -8   43.64    3.17
   0  11   8   -2.08    1.61
   0 -11   8   -1.70    1.63
   0 -11  -8   -3.54    1.54
   0  11  -8    0.61    1.69
   0 -12  -8   16.43    2.49
   0  12  -8   19.02    2.48
   0 -12   8   13.10    2.42
   0  13   8    2.33    2.07
   0 -13   8    1.17    2.17
   0  13  -8    0.61    2.52
   0  14   8    3.34    2.34
   0 -14   8    4.90    2.46
   0 -14  -8    7.08    2.43
   0  14  -8    3.54    2.44
   1   0   8  141.04    5.24
   1   0   8  134.63    5.07
  -1   0   8  138.19    5.07
   1   0  -8  148.67    5.06
   1   0  -8  134.89    5.14
  -1   0  -8  148.63    4.83
  -1   0   8  135.80    5.18
  -1   0  -8  138.47    5.11
  -1   0  -8  127.65    5.18
  -1   1  -8   10.95    0.76
   1  -1  -8   11.35    1.04
   1   1   8   11.84    1.04
   1   1   8   10.56    1.08
  -1  -1   8   11.13    1.07
  -1   1  -8   12.93    1.16
  -1  -1   8   11.67    1.07
  -1   1  -8   11.62    1.06
  -1  -1  -8   12.27    1.13
   1  -1   8   10.52    0.74
   1  -1   8   10.36    1.01
   1   1  -8   13.37    1.08
   1   1  -8   10.82    0.46
  -1  -1  -8   12.75    1.11
  -1   1   8   10.50    1.06
   1  -1   8   11.27    1.13
  -1   1   8   11.24    0.99
   1   1  -8   12.30    1.05
  -1   2  -8    2.55    0.74
  -1   2  -8    1.27    0.69
  -1  -2   8    3.20    0.72
   1  -2  -8    2.82    0.67
  -1  -2   8    1.56    0.69
   1   2   8    1.74    0.69
   1   2   8    1.70    0.69
  -1  -2  -8    3.14    0.71
   1  -2   8    2.43    0.41
   1  -2   8    2.35    0.75
   1   2  -8    2.38    0.68
   1   2  -8    1.73    0.69
   1  -2   8    2.47    0.72
  -1   2   8    2.55    0.71
  -1  -3   8   69.78    2.79
  -1   3  -8   66.27    2.82
  -1   3  -8   66.82    2.83
  -1  -3   8   66.38    2.76
   1   3   8   66.59    2.79
  -1   3   8   64.89    2.78
   1   3  -8   64.49    2.75
  -1  -3  -8   66.56    2.78
   1  -3   8   70.69    2.84
   1  -3   8   65.52    2.51
   1  -3   8   66.98    2.79
  -1   4  -8    2.12    0.84
  -1  -4   8    2.81    0.78
   1   4   8    1.25    0.77
  -1  -4   8    1.44    0.78
   1  -4  -8    1.40    0.83
  -1   4   8    1.60    0.80
   1  -4   8    2.80    0.87
  -1  -4  -8    2.46    0.78
   1   4  -8    1.06    0.74
  -1  -5   8   32.30    1.79
   1   5   8   33.51    1.95
  -1   5  -8   30.79    1.95
   1  -5  -8   32.65    2.03
   1  -5   8   30.69    1.99
   1   5  -8   34.69    1.94
  -1  -5  -8   28.00    1.95
  -1   5   8   31.89    1.97
   1  -6  -8   -0.12    0.96
   1   6   8    1.12    0.96
  -1  -6   8    0.32    0.93
  -1   6  -8    1.03    0.99
   1   6  -8    0.63    0.91
   1  -6   8    1.51    0.98
  -1  -6  -8    0.19    0.69
  -1   6   8   -0.90    0.90
  -1   7  -8   41.08    2.56
   1   7   8   45.08    2.59
   1  -7  -8   47.06    2.70
  -1  -7   8   48.79    2.63
  -1   7   8   39.14    2.54
   1   7  -8   41.03    2.50
   1  -7   8   42.83    2.61
  -1  -7  -8   40.85    2.64
  -1   8  -8    5.71    1.44
   1   8   8    6.99    1.42
   1  -8  -8    7.19    1.52
  -1  -8   8    9.46    1.53
  -1   8   8    7.67    1.50
   1  -8   8    5.01    1.48
  -1  -8  -8    4.61    1.43
   1   8  -8    7.57    1.44
   1   9   8    6.47    1.56
  -1  -9   8    7.79    1.66
   1  -9  -8    4.27    1.61
  -1   9  -8    6.72    1.62
  -1   9   8    5.17    1.55
   1   9  -8    9.47    1.68
  -1  -9  -8    6.95    1.68
   1  -9   8    4.56    1.59
   1  10   8    4.04    1.62
  -1 -10   8    3.16    1.64
   1 -10  -8    2.33    1.65
  -1  10  -8    2.58    1.62
   1  10  -8    4.60    1.65
  -1  10   8    2.06    1.60
  -1 -10  -8   -0.79    1.56
   1 -10   8    2.90    1.67
   1  11   8    6.97    1.89
  -1  11  -8    2.70    1.80
  -1 -11   8    7.01    1.97
   1 -11  -8    7.56    2.02
   1  11  -8    5.29    1.81
  -1 -11  -8    2.97    1.82
   1 -11   8    4.80    1.95
  -1  11   8    5.78    1.88
   1  12   8    5.33    2.03
  -1  12  -8    2.05    2.34
   1 -12  -8    2.27    1.94
  -1 -12   8    9.40    2.21
  -1 -12  -8    4.88    2.12
  -1  12   8    4.91    2.42
   1  12  -8    4.44    1.97
   1 -12   8    4.78    2.10
   1  13   8   12.01    2.47
  -1 -13   8   13.59    2.97
  -1  13  -8   11.89    2.48
   1 -13   8    6.24    2.41
  -1  13   8    8.11    2.35
   1  13  -8   10.27    2.41
   1 -14  -8    3.30    2.33
  -1  14  -8    2.69    2.35
  -1 -14   8   -0.24    2.26
   1 -14   8    5.51    2.52
  -1  14   8    1.05    2.80
  -2   0   8  414.60   14.36
   2   0  -8  438.34   14.32
  -2   0  -8  420.05   14.52
   2   0   8  433.57   14.37
   2   0  -8  425.54   14.41
  -2   0  -8  452.52   14.43
  -2   0  -8  430.40   14.45
   2   0   8  424.34   14.52
   2   0   8  448.15   14.40
   2   1   8   93.04    3.56
  -2   1  -8   86.87    3.50
  -2   1  -8   91.62    3.61
  -2  -1   8   83.47    3.48
   2  -1  -8   86.27    3.49
  -2   1  -8   92.64    3.43
   2   1   8   85.83    3.50
   2   1  -8   93.28    3.45
   2  -1   8   99.41    3.67
  -2  -1  -8   94.41    3.42
   2  -1   8   87.63    3.32
  -2  -1  -8   90.94    3.58
  -2   1   8   91.32    3.44
   2   1  -8   86.28    3.44
   2  -1   8   90.66    3.46
  -2   2  -8  267.49    9.06
  -2   2  -8  271.13    9.09
   2   2   8  261.78    9.09
  -2  -2   8  272.18    9.05
   2   2   8  265.33    9.05
   2  -2  -8  276.60    9.05
  -2   2  -8  259.91    9.10
   2  -2   8  274.34    9.13
   2   2  -8  265.10    9.04
  -2  -2  -8  260.30    9.06
   2  -2   8  261.21    9.04
   2   2  -8  262.81    8.98
  -2   3  -8   82.71    3.32
  -2  -3   8   81.97    3.24
  -2  -3   8   82.83    2.86
  -2   3  -8   75.93    3.30
   2   3   8   85.46    3.28
   2   3  -8   87.68    3.27
   2  -3   8   82.79    3.14
  -2   3   8   81.37    3.28
  -2  -3  -8   87.25    3.31
   2  -3   8   79.10    3.32
  -2  -4   8  188.36    6.65
   2   4   8  181.48    6.63
   2  -4  -8  184.25    6.64
  -2  -4   8  199.40    6.65
  -2   4  -8  179.95    6.68
   2  -4   8  186.19    6.70
   2   4  -8  189.31    6.62
  -2   4   8  188.36    6.68
  -2  -4  -8  187.07    6.65
  -2   5  -8  110.21    4.13
  -2  -5   8  101.47    3.98
  -2  -5   8   96.55    3.98
   2   5   8  101.73    4.01
   2  -5  -8  102.42    4.05
  -2   5   8   99.61    4.04
  -2  -5  -8   93.51    4.00
   2  -5   8   98.46    4.04
   2   5  -8   96.50    4.00
  -2  -6   8  170.29    6.24
   2   6   8  172.18    6.25
  -2   6  -8  166.30    6.21
   2  -6  -8  162.67    6.25
  -2   6   8  168.86    6.29
   2  -6   8  162.01    6.26
   2   6  -8  166.46    6.24
  -2  -6  -8  166.87    6.27
   2   7   8   45.05    2.61
   2  -7  -8   44.09    2.70
  -2  -7   8   46.21    2.63
  -2   7  -8   43.88    2.64
   2   7  -8   44.70    2.73
   2  -7   8   45.76    2.69
  -2  -7  -8   43.61    2.69
  -2   7   8   46.44    2.68
   2   8   8   67.51    3.50
  -2  -8   8   70.56    3.58
  -2   8  -8   74.98    3.65
   2  -8  -8   74.63    3.69
   2   8  -8   68.26    3.48
  -2  -8  -8   73.98    3.65
  -2   8   8   70.44    3.60
   2  -8   8   71.51    3.63
   2  -9  -8   26.04    2.37
   2   9   8   29.22    2.50
  -2  -9   8   27.07    2.33
  -2   9  -8   28.20    2.38
   2  -9   8   26.54    2.36
  -2  -9  -8   25.68    2.32
  -2   9   8   26.71    2.32
   2   9  -8   25.84    2.25
  -2  10  -8   29.21    2.62
   2  10   8   30.83    2.60
  -2 -10   8   27.56    2.56
   2 -10  -8   35.59    2.97
  -2 -10  -8   34.66    2.75
   2  10  -8   32.45    2.79
  -2  10   8   31.86    2.67
   2 -10   8   30.18    2.70
  -2  11  -8    0.79    1.74
   2  11   8    4.95    2.17
  -2 -11   8    2.81    1.81
   2 -11  -8    4.87    1.84
  -2 -11  -8    2.49    1.80
   2  11  -8   -1.04    1.59
   2 -11   8   -1.35    1.72
  -2  11   8    3.45    1.83
   2  12   8   11.90    2.27
   2 -12  -8   14.05    2.39
  -2 -12   8   16.94    2.46
  -2  12  -8   12.66    2.32
   2  12  -8   15.12    2.33
  -2  12   8   14.80    2.40
  -2 -12  -8   13.63    2.42
   2 -12   8   16.45    2.54
   2  13   8   -0.77    1.94
  -2 -13   8    1.78    2.08
  -2  13  -8    0.30    2.05
  -2 -13  -8    3.05    2.18
   2 -13   8   -1.41    2.06
  -2  13   8    2.35    2.11
  -2  14  -8    3.36    2.42
  -2 -14   8    1.09    2.32
  -2 -14  -8    1.05    2.35
  -2  14   8    3.74    2.37
   2 -14   8    4.46    2.45
   3   0  -8   84.89    3.09
  -3   0   8   80.24    3.20
  -3   0  -8   82.37    3.30
  -3   0  -8   78.80    3.40
   3   0   8   78.51    3.23
   3   0  -8   82.12    3.21
   3   0   8   77.86    3.35
   3  -1  -8   27.45    1.70
   3   1   8   28.55    1.62
  -3   1  -8   27.89    1.74
  -3   1  -8   31.08    1.74
   3   1   8   27.83    1.62
  -3  -1   8   28.08    1.70
  -3   1   8   30.40    1.61
   3  -1   8   30.13    1.57
   3   1  -8   25.90    1.27
  -3  -1  -8   28.39    1.62
   3  -1   8   28.84    1.79
   3   1  -8   28.82    1.47
  -3  -1  -8   28.85    1.74
   3   1  -8   27.44    1.48
  -3  -2   8   17.40    1.23
  -3   2  -8   16.42    1.25
   3   2   8   18.26    1.23
  -3  -2   8   17.92    0.83
  -3   2  -8   16.80    1.27
  -3  -2  -8   17.84    1.30
   3   2  -8   15.62    1.14
   3   2  -8   16.59    0.83
  -3  -2  -8   16.65    1.26
   3  -2   8   16.92    1.28
  -3  -3   8   20.34    1.34
   3   3   8   20.79    1.36
  -3   3  -8   19.35    1.46
  -3  -3   8   19.09    1.00
  -3   3  -8   21.24    1.43
   3  -3  -8   21.09    1.54
   3  -3   8   20.48    1.43
   3   3  -8   21.53    1.34
  -3  -3  -8   22.85    1.45
   3   4   8   26.95    1.63
  -3  -4   8   27.57    1.31
  -3   4  -8   23.27    1.75
  -3  -4   8   28.16    1.62
  -3   4  -8   21.85    1.64
  -3  -4   8   26.55    1.58
   3  -4  -8   27.75    1.70
  -3   4   8   27.29    1.70
  -3  -4  -8   28.69    1.82
   3  -4   8   27.01    1.79
   3   4  -8   28.39    1.71
  -3   5  -8   20.65    1.60
   3  -5  -8   19.19    1.51
  -3  -5   8   20.78    1.48
   3   5   8   18.83    1.55
  -3  -5  -8   18.88    1.52
   3  -5   8   17.50    1.52
  -3   5   8   20.01    1.54
   3   5  -8   18.62    1.50
  -3  -5  -8   17.49    1.42
   3   6   8   17.93    1.54
  -3   6  -8   19.08    1.67
  -3  -6   8   16.74    1.51
   3  -6  -8   19.95    1.64
  -3  -6  -8   18.06    1.59
  -3   6   8   15.43    1.56
   3  -6   8   15.70    1.59
   3   6  -8   17.29    1.47
  -3   7  -8    3.21    1.23
   3   7   8    2.65    1.13
   3  -7  -8    0.97    1.13
  -3   7   8    1.49    1.15
   3  -7   8    3.89    1.25
  -3  -7  -8    2.65    1.42
   3   7  -8    2.87    1.08
  -3   8  -8   13.00    1.74
   3   8   8   15.11    1.69
   3  -8  -8   14.92    1.78
  -3   8   8   10.37    1.68
   3   8  -8   14.01    1.63
   3  -8   8   14.32    1.82
  -3  -8  -8   15.09    1.77
  -3  -9   8   17.91    1.97
   3  -9  -8   16.70    2.02
  -3   9  -8   14.24    1.96
   3   9   8   18.06    1.96
   3   9  -8   18.84    1.96
  -3  -9  -8   16.83    2.01
  -3   9   8   16.10    1.99
   3  -9   8   17.20    2.06
   3  10   8   11.63    1.86
   3 -10  -8   11.47    1.98
  -3  10  -8    9.59    1.93
  -3 -10   8   10.67    1.87
  -3 -10  -8   10.48    2.21
   3 -10   8    9.94    1.98
   3  10  -8   10.31    2.08
  -3  10   8    5.17    1.75
   3 -11  -8    2.12    1.81
   3  11   8    3.06    1.78
  -3  11  -8    6.83    2.00
  -3 -11   8    5.62    1.86
   3  11  -8    5.17    1.77
  -3  11   8    2.58    1.82
  -3 -11  -8    6.94    2.26
   3 -11   8    2.33    1.82
  -3  12  -8    9.96    2.61
  -3 -12   8    4.97    2.07
   3 -12  -8    9.55    2.21
   3  12   8    5.86    2.05
  -3 -12  -8    8.95    2.21
  -3  12   8   12.98    2.38
   3 -12   8   10.35    2.71
  -3 -13   8    1.09    2.07
  -3  13  -8    0.73    2.05
  -3  13   8    3.43    2.65
   3 -13   8    2.58    2.16
  -3 -14   8    8.22    2.60
  -3  14  -8   12.40    2.70
  -3 -14  -8   13.49    3.18
   3 -14   8   11.50    2.79
  -4   0   8   14.61    1.10
  -4   0   8   11.36    1.01
   4   0   8   16.79    1.28
   4   0  -8   13.20    0.96
  -4   0  -8   15.21    1.30
  -4   0  -8   14.27    1.24
   4   1   8  182.93    6.35
  -4  -1   8  168.82    6.34
  -4   1  -8  187.28    6.50
  -4   1  -8  188.40    6.61
  -4  -1   8  180.61    6.37
  -4  -1  -8  174.01    6.47
  -4  -1  -8  174.90    6.55
  -4   1   8  186.97    6.29
   4  -1   8  186.73    6.55
  -4   1   8  181.53    6.28
   4   1  -8  178.86    6.22
   4   1  -8  177.70    6.27
  -4  -2   8   44.03    1.97
  -4   2  -8   44.08    2.35
  -4  -2   8   42.33    1.77
   4   2   8   44.83    1.99
  -4  -2   8   43.11    1.95
  -4   2  -8   47.77    2.17
   4  -2   8   45.97    2.19
   4   2  -8   39.05    1.98
  -4  -2  -8   42.94    2.08
   4   2  -8   41.88    1.82
  -4  -2  -8   42.51    2.25
  -4   2   8   44.73    1.98
   4   3   8  168.60    5.84
  -4   3  -8  160.33    5.94
  -4  -3   8  163.89    5.83
   4  -3  -8  158.94    5.80
  -4  -3   8  168.19    5.69
  -4  -3   8  166.49    5.80
  -4  -3  -8  160.24    6.11
  -4  -3  -8  163.03    5.92
  -4   3   8  172.50    5.92
   4   3  -8  166.74    5.81
   4  -3   8  161.31    5.95
  -4  -4   8   60.44    2.61
  -4   4  -8   66.25    2.82
   4  -4  -8   58.61    2.66
  -4  -4   8   62.63    2.63
   4   4   8   56.01    2.61
  -4  -4   8   61.97    2.43
  -4   4  -8   59.44    2.79
   4  -4   8   60.21    2.86
   4   4  -8   60.68    2.58
  -4  -4  -8   62.88    2.96
  -4  -4  -8   58.45    2.68
  -4  -5   8  257.60    8.64
   4  -5  -8  246.09    8.79
  -4   5  -8  237.76    8.85
   4   5   8  252.58    8.76
  -4  -5   8  254.30    8.77
  -4  -5   8  249.25    8.74
  -4  -5  -8  245.45    8.78
   4  -5   8  259.08    8.88
   4   5  -8  261.09    8.73
  -4   5   8  247.65    8.82
  -4  -6   8   13.24    1.15
   4   6   8   15.06    1.42
  -4   6  -8   12.19    1.50
   4  -6  -8   13.25    1.45
  -4  -6   8   13.62    1.34
   4  -6   8   14.18    1.50
   4   6  -8   15.01    1.47
  -4   6   8   14.67    1.50
   4  -7  -8  112.01    4.61
   4   7   8  100.76    4.43
  -4   7  -8  109.44    4.78
   4   7  -8  109.08    4.43
   4  -7   8  107.51    4.60
  -4   7   8  108.71    4.60
  -4   8  -8   11.56    1.72
   4  -8  -8   12.13    1.90
   4   8   8   11.76    1.55
   4  -8   8   10.94    1.70
  -4   8   8   10.90    1.67
   4   8  -8    9.88    1.47
  -4  -8  -8   11.62    1.65
   4  -9  -8   20.55    2.17
  -4   9  -8   23.10    2.29
  -4  -9   8   22.96    2.13
   4   9   8   23.63    2.15
   4   9  -8   22.13    2.28
  -4   9   8   25.67    2.29
  -4  -9  -8   23.82    2.23
   4  -9   8   17.15    2.13
  -4  10  -8    8.24    1.95
  -4 -10   8   10.08    1.84
   4 -10  -8    6.98    2.15
   4  10   8    8.57    1.74
   4 -10   8   10.23    2.30
   4  10  -8   11.92    1.82
  -4  10   8    7.35    1.90
  -4 -10  -8   11.35    1.95
   4  11   8   11.47    2.02
  -4  11  -8   10.15    2.13
  -4 -11   8    9.44    2.04
   4 -11  -8   12.94    2.23
   4 -11   8   14.37    2.31
  -4  11   8   15.94    2.34
   4 -12  -8    3.39    1.99
  -4  12  -8    3.40    2.08
  -4 -12   8    0.69    1.87
  -4 -12  -8    1.16    1.92
   4 -12   8   -0.90    1.89
  -4  12   8    3.00    2.46
  -4 -13   8   17.08    2.94
  -4  13  -8    0.85    2.20
   4 -13   8    6.29    2.38
  -4 -13  -8    1.82    2.21
  -4  14  -8    2.30    2.43
  -4 -14   8    1.88    2.34
  -4 -14  -8    1.53    2.72
   4 -14   8   -0.31    2.32
  -5   0  -8   60.38    2.93
   5   0   8   61.65    2.79
  -5   0  -8   64.21    2.82
  -5   0   8   65.46    2.68
  -5   0  -8   67.16    2.86
  -5   0   8   61.85    2.65
   5   1   8    7.57    0.90
  -5   1  -8   10.19    1.03
  -5   1  -8    8.64    1.17
  -5   1  -8    7.63    1.05
  -5  -1   8    7.35    0.96
  -5  -1   8    7.28    0.84
  -5  -1  -8    8.02    1.14
   5  -1   8    8.37    1.05
  -5   1   8    8.49    0.87
   5   1  -8    8.49    0.76
  -5  -1  -8    9.39    1.06
  -5  -1  -8    6.61    1.00
  -5   1   8    7.68    0.86
  -5  -2   8  163.03    5.70
   5   2   8  157.32    5.68
  -5   2  -8  167.91    6.16
  -5   2  -8  163.72    5.82
  -5  -2   8  164.79    5.69
   5  -2  -8  161.86    5.62
  -5   2  -8  169.23    5.84
  -5  -2   8  162.18    5.67
  -5  -2  -8  159.57    6.09
  -5   2   8  161.48    5.69
   5   2  -8  161.32    5.65
   5   2  -8  152.86    5.77
   5  -2   8  161.75    5.89
  -5  -2  -8  155.50    5.83
  -5   3  -8    2.45    0.83
  -5  -3   8    3.29    0.64
  -5  -3   8    3.03    0.75
  -5  -3   8    3.95    0.71
  -5   3  -8    3.59    0.87
   5  -3  -8    3.79    0.80
   5   3   8    2.86    0.68
   5   3  -8    3.88    0.67
   5  -3   8    2.96    0.86
  -5   3   8    3.63    0.75
  -5  -3  -8    4.73    0.81
  -5  -3  -8    2.88    0.97
  -5  -4   8   27.94    1.65
  -5  -4   8   33.05    1.65
   5  -4  -8   30.12    1.75
   5   4   8   28.12    1.76
  -5   4  -8   30.74    1.94
  -5  -4   8   28.54    1.64
   5   4  -8   30.36    1.72
  -5   4   8   29.36    1.91
   5  -4   8   34.43    1.93
  -5  -4  -8   28.22    2.10
  -5  -4  -8   29.14    1.78
  -5  -5   8    5.41    0.92
   5  -5  -8    5.22    1.00
  -5  -5   8    4.46    1.06
   5   5   8    2.94    1.01
  -5  -5   8    4.72    0.84
   5   5  -8    5.23    0.98
  -5  -5  -8    3.33    1.18
  -5  -5  -8    3.73    1.09
  -5  -5  -8    4.41    1.19
   5  -5   8    4.18    1.06
   5  -6  -8   14.21    1.45
   5   6   8   14.97    1.52
  -5  -6   8   15.40    1.30
  -5  -6   8   15.43    1.43
  -5  -6   8   17.28    1.55
  -5  -6  -8   14.91    1.73
   5  -6   8   14.10    1.54
  -5  -6  -8   14.57    1.55
   5   6  -8   15.30    1.35
  -5   7  -8   -0.17    1.16
   5  -7  -8    0.55    1.11
   5   7   8    0.23    1.23
  -5  -7   8    1.67    0.93
  -5  -7   8    0.51    0.97
  -5  -7   8   -0.58    0.99
   5   7  -8    0.32    0.93
   5  -7   8   -0.69    1.12
  -5  -8   8   20.83    1.80
   5  -8  -8   25.00    2.12
  -5  -8   8   22.38    1.98
  -5   8  -8   23.42    2.16
   5   8   8   22.36    1.92
   5  -8   8   22.39    2.10
   5   8  -8   25.71    2.11
  -5  -8  -8   21.19    1.97
  -5   8   8   21.50    2.07
   5  -9  -8   -0.35    1.41
  -5   9  -8    0.51    1.47
   5   9   8    0.02    1.61
  -5  -9   8    1.26    1.62
  -5  -9   8   -1.17    1.19
  -5   9   8   -0.84    1.39
  -5  -9  -8    0.30    1.34
   5   9  -8    1.16    1.29
   5  -9   8    3.22    1.89
  -5 -10   8   37.78    3.05
   5 -10  -8   51.79    3.67
  -5 -10   8   45.40    2.99
  -5  10  -8   38.91    3.07
   5  10   8   41.47    3.08
  -5 -10  -8   42.84    3.07
  -5  10   8   42.14    3.11
   5 -10   8   49.20    3.36
  -5 -11   8    0.52    1.60
   5 -11  -8   -1.93    1.65
  -5  11  -8   -2.04    1.75
  -5 -11   8    0.57    1.31
  -5 -11  -8    2.53    2.15
   5 -11   8   -0.84    1.74
  -5  11   8    2.50    1.88
   5 -12  -8    4.64    2.07
  -5 -12   8    5.62    1.72
  -5 -12   8    8.85    2.12
  -5  12  -8    8.47    2.31
  -5 -12  -8   10.27    2.24
  -5  12   8    8.54    2.28
   5 -12   8    8.10    2.25
  -5  13  -8    3.95    2.25
  -5 -13   8    2.51    2.06
  -5 -13  -8    3.86    2.22
  -5  13   8   -0.59    2.12
  -5  14  -8   16.16    3.35
  -5 -14   8    1.75    2.33
  -5 -14  -8    7.50    2.47
   6   0   8    4.29    0.74
  -6   0  -8    3.29    1.00
  -6   0   8    3.69    0.70
  -6   0  -8    3.55    1.07
  -6   0   8    3.78    0.74
  -6   0  -8    4.97    0.88
  -6   1  -8  166.68    5.85
  -6  -1   8  154.65    5.69
  -6  -1   8  154.51    5.76
  -6   1  -8  159.52    6.22
   6  -1  -8  165.03    5.48
  -6  -1   8  161.67    5.66
   6   1   8  160.57    5.62
  -6   1  -8  167.82    5.89
  -6   1   8  159.91    5.59
   6  -1   8  156.41    5.90
  -6  -1  -8  150.12    5.90
  -6  -1  -8  159.07    5.95
  -6   1   8  167.52    5.66
  -6  -1  -8  158.67    6.18
  -6   2  -8   23.18    1.67
  -6   2  -8   25.26    1.87
   6  -2  -8   20.23    1.27
  -6  -2   8   21.07    1.30
   6   2   8   20.03    1.33
  -6   2  -8   21.47    1.50
  -6  -2   8   22.11    1.40
  -6  -2   8   23.86    1.50
   6  -2   8   21.74    1.55
  -6   2   8   19.80    1.39
  -6  -2  -8   23.12    1.81
   6   2  -8   20.03    1.22
  -6  -2  -8   22.71    1.68
   6  -3  -8  187.46    6.52
  -6  -3   8  196.69    6.70
  -6  -3   8  181.35    6.53
  -6   3  -8  186.15    6.71
   6   3   8  186.27    6.56
  -6  -3   8  186.90    6.52
  -6   3  -8  181.60    6.72
  -6  -3  -8  187.18    7.12
   6  -3   8  189.96    6.81
  -6  -3  -8  194.08    6.74
   6   3  -8  182.40    6.51
  -6   3   8  195.08    6.66
  -6  -4   8   31.72    1.82
  -6  -4   8   34.50    1.73
   6   4   8   32.76    1.74
  -6   4  -8   32.08    2.01
   6  -4  -8   32.71    1.93
  -6  -4   8   25.69    1.66
  -6   4  -8   34.50    2.00
  -6   4   8   33.40    1.87
  -6  -4  -8   32.77    1.87
   6  -4   8   31.44    1.97
  -6  -4  -8   32.16    2.35
   6   4  -8   32.28    1.75
   6  -5  -8  117.67    4.69
   6   5   8  121.99    4.65
  -6   5  -8  119.63    4.94
  -6  -5   8  121.85    4.71
  -6  -5   8  124.62    4.63
  -6  -5   8  128.71    4.67
  -6  -5  -8  117.64    4.73
  -6   5   8  118.80    4.77
   6  -5   8  124.21    4.85
   6   5  -8  126.54    4.64
  -6  -5  -8  124.59    5.22
  -6  -5  -8  124.32    4.76
  -6  -6   8   17.30    1.44
   6  -6  -8   15.17    1.61
  -6  -6   8   15.63    1.41
  -6  -6   8   12.23    1.36
   6   6   8   14.75    1.50
   6  -6   8   14.98    1.73
  -6  -6  -8   15.32    1.67
   6   6  -8   15.36    1.42
  -6  -6  -8   17.98    1.65
  -6  -6  -8   16.01    1.88
   6   7   8   65.30    3.26
   6  -7  -8   64.78    3.27
  -6  -7   8   67.77    3.19
  -6  -7   8   65.63    3.12
  -6   7  -8   67.80    3.38
  -6  -7  -8   69.28    3.76
   6   7  -8   60.44    2.99
  -6  -7  -8   62.28    3.39
   6  -7   8   63.77    3.31
   6  -8  -8    4.51    1.41
  -6   8  -8    3.23    1.44
  -6  -8   8    1.47    1.23
   6   8   8    7.05    1.34
  -6  -8   8    8.03    1.37
   6   8  -8    3.74    1.20
  -6   8   8    4.14    1.43
   6  -8   8    5.04    1.51
  -6  -8  -8    6.15    1.66
  -6  -8  -8    5.70    1.79
  -6  -9   8   29.67    2.40
  -6   9  -8   35.72    2.94
   6  -9  -8   30.78    2.69
  -6  -9   8   30.91    2.33
   6  -9   8   27.24    2.51
  -6  -9  -8   33.02    2.96
  -6   9   8   32.33    2.79
  -6  -9  -8   31.21    2.48
  -6 -10   8    0.14    1.21
   6 -10  -8    5.55    2.06
  -6 -10   8    2.35    1.51
  -6  10  -8   -0.10    1.72
   6 -10   8    0.37    1.65
  -6  10   8    2.42    1.71
  -6 -10  -8    2.21    1.96
  -6 -10  -8    2.96    1.64
  -6 -11   8   13.33    2.16
  -6  11  -8   19.59    2.88
  -6 -11   8   16.56    2.21
   6 -11   8   16.37    2.42
  -6 -11  -8   16.61    2.25
  -6  11   8   19.87    2.51
  -6 -12   8    0.17    1.75
  -6  12  -8    2.32    2.08
  -6 -12  -8    0.90    1.88
  -6 -13   8   14.67    2.85
  -6  13  -8    6.12    2.47
  -6 -13  -8    5.74    2.61
  -7   0  -8   36.36    2.44
   7   0  -8   35.49    1.44
  -7   0  -8   34.77    1.91
  -7   0  -8   39.91    2.07
  -7   0   8   36.59    1.67
  -7   0   8   34.51    1.85
   7   0   8   35.34    1.80
  -7  -1   8    1.21    0.71
  -7  -1   8    0.99    0.68
  -7   1  -8    0.54    1.10
   7  -1  -8    1.95    0.47
  -7  -1   8    1.61    0.63
  -7   1  -8    0.78    0.68
  -7   1  -8    0.65    0.89
   7   1   8    1.56    0.60
  -7   1   8    0.64    0.59
  -7  -1  -8    0.27    0.88
  -7  -1  -8    1.12    0.93
  -7  -1  -8    2.20    1.11
  -7   1   8    1.40    0.59
   7  -1   8    2.22    0.84
  -7  -2   8   65.82    2.81
   7   2   8   62.06    2.51
  -7   2  -8   56.39    2.74
  -7   2  -8   64.87    2.86
  -7  -2   8   63.15    2.49
   7  -2  -8   62.59    2.41
  -7  -2   8   61.05    2.56
  -7   2  -8   62.62    3.30
  -7   2   8   59.12    2.53
  -7  -2  -8   66.09    3.29
   7  -2   8   59.50    2.88
  -7  -2  -8   55.59    2.80
  -7   3  -8    2.97    1.01
   7   3   8    4.32    0.76
  -7   3  -8    3.88    1.09
   7  -3  -8    3.71    0.66
  -7  -3   8    3.95    0.94
  -7  -3   8    2.45    0.75
  -7  -3   8    5.78    0.77
   7   3  -8    5.31    0.71
  -7   3   8    4.37    0.78
   7  -3   8    4.00    1.06
  -7  -3  -8    4.82    0.86
  -7  -3  -8    4.47    1.32
  -7  -4   8   67.28    2.85
  -7   4  -8   61.01    3.01
   7  -4  -8   65.29    2.88
  -7   4  -8   68.80    3.08
   7   4   8   68.61    2.84
  -7  -4   8   69.40    3.04
  -7  -4   8   69.65    2.81
   7  -4   8   68.09    3.05
  -7  -4  -8   65.22    2.94
  -7  -4  -8   68.83    3.52
  -7   4   8   65.37    2.99
   7   4  -8   67.34    2.80
   7  -5  -8    6.11    1.00
  -7  -5   8    3.80    1.04
   7   5   8    5.21    1.00
  -7   5  -8    5.68    1.35
  -7  -5   8    4.42    0.98
  -7  -5   8    5.11    0.91
  -7   5  -8    3.98    1.28
  -7  -5  -8    5.42    1.48
  -7  -5  -8    3.39    1.14
   7   5  -8    4.53    0.90
   7  -5   8    4.98    1.11
  -7   5   8    4.13    1.04
  -7  -5  -8    4.17    1.12
   7  -6  -8   31.86    2.17
   7   6   8   36.42    2.09
  -7  -6   8   37.53    2.31
  -7  -6   8   31.19    2.03
  -7  -6   8   37.07    2.28
   7  -6   8   37.34    2.38
  -7  -6  -8   44.10    2.92
  -7  -6  -8   36.28    2.24
  -7  -6  -8   35.98    2.26
  -7   6   8   40.01    2.35
   7   6  -8   38.27    2.12
  -7   7  -8    0.95    1.21
  -7  -7   8    1.31    1.24
   7  -7  -8    0.88    1.09
   7   7   8    1.46    1.22
  -7  -7   8    1.91    1.16
   7  -7   8    0.68    1.46
  -7  -7  -8    1.59    1.14
  -7   7   8   -0.61    1.13
  -7  -7  -8    4.75    1.66
  -7   8  -8   41.69    2.84
   7  -8  -8   37.36    2.72
  -7  -8   8   36.54    2.62
  -7  -8   8   42.94    2.61
   7  -8   8   43.03    2.94
  -7  -8  -8   40.06    3.15
  -7   8   8   43.49    2.79
  -7  -8  -8   39.12    2.70
  -7  -9   8    4.90    1.76
  -7   9  -8    4.94    1.99
  -7  -9   8    6.43    1.62
  -7  -9  -8    6.36    1.60
  -7   9   8    3.97    1.62
  -7  -9  -8    8.69    2.12
   7  -9   8    3.82    1.62
  -7  10  -8    7.88    1.96
  -7 -10   8    5.12    1.51
  -7 -10   8    5.23    1.68
  -7 -10  -8    4.16    2.12
  -7 -10  -8    4.65    1.68
  -7  10   8    2.68    2.04
  -7 -11   8    2.26    1.74
  -7 -11   8    4.55    1.59
  -7  11  -8    4.10    2.04
  -7 -11  -8    5.99    2.38
  -7 -11  -8    1.23    1.69
  -7  11   8    3.81    1.97
  -7  12  -8    1.34    2.15
  -7 -12   8    2.50    2.31
  -7 -12  -8    1.28    2.89
  -7 -12  -8    1.47    1.87
  -7  13  -8    2.36    2.34
  -7 -13   8    1.12    1.99
  -7 -13  -8    5.00    3.18
  -7  13   8    0.68    2.29
  -7 -13  -8    5.16    2.17
  -8   0  -8  121.91    4.57
  -8   0   8  114.93    4.06
  -8   0  -8  114.79    5.01
  -8   0  -8  112.84    4.36
   8   0   8  111.05    4.16
  -8   0   8  109.48    4.19
  -8  -1   8   78.78    2.96
  -8  -1   8   73.77    2.92
   8   1   8   74.83    2.92
  -8   1  -8   73.38    3.87
  -8   1  -8   72.01    3.31
  -8   1  -8   77.11    3.20
  -8  -1   8   80.72    3.37
   8  -1  -8   77.97    2.70
  -8  -1  -8   78.69    3.32
  -8  -1  -8   75.20    3.82
  -8  -1  -8   76.85    3.35
  -8   1   8   77.76    2.95
  -8   1   8   77.40    3.01
   8  -1   8   75.76    3.14
  -8  -2   8  107.24    3.86
  -8   2  -8  106.33    4.19
  -8   2  -8  110.77    4.29
[truncated: 631,710 more chars]
